# Supplementary material for: Circulating microRNAs as biomarkers for rituximab therapy, in neuromyelitis optica (NMO)
Source: J Neuroinflammation. 2016 Jul 8;13:179. doi: 10.1186/s12974-016-0648-x (PMC4939003; doi:10.1186/s12974-016-0648-x)
Supplement: Additional file 2: Table S1. — miRNA normalized counts in patients with NMO. (XLSX 157 kb) [file 12974_2016_648_MOESM2_ESM.xlsx]

## Sheet: Sheet2
sample	NMO1_1	NMO2_2	NMO1_3	NMO1_4	NMO2_5	NMO1_6	NMO2_7	NMO2_8	NMO2_9	NMO2_10	NMO1_11	NMO1_12	NMO2_13	NMO1_14	NMO1_15	NMO1_16	NMO1_17	NMO1_18	NMO2_19	NMO2_20	NMO2_21	NMO1_22	NMO1_23	NMO2_24	NMO2_25	NMO2_26	NMO1_27	NMO1_28	NMO2_29	NMO1_30	NMO2_31	NMO2_32	NMO2_33	NMO1_34	NMO1_35	NMO1_36	NMO2_37	NMO1_38	NMO2_39	NMO2_40
	1	2	3	4	5	6	7	8	9	10	11	12	13	14	15	16	17	18	19	20	21	22	23	24	25	26	27	28	29	30	31	32	33	34	35	36	37	38	39	40
group	NMO before rituximab	NMO before rituximab	NMO before rituximab	NMO before rituximab	NMO before rituximab	NMO before rituximab	NMO before rituximab	NMO before rituximab	NMO before rituximab	NMO after rituximab	NMO after rituximab	NMO after rituximab	NMO after rituximab	NMO after rituximab	NMO after rituximab	NMO after rituximab	NMO after rituximab	NMO after rituximab	HC	HC	HC	HC	HC	HC	HC	HC	HC	HC	HC	HC	HC	HC	HC	Untreated NMO	Untreated NMO	Untreated NMO	Untreated NMO	Untreated NMO	Untreated NMO	Untreated NMO
number	1	2	3	4	5	6	7	8	9	1	2	3	4	5	6	7	8	9	1	2	3	4	5	6	7	8	9	10	11	12	13	14	15	10	11	12	13	14	15	16
hsa-miR-760	5.72982	8.90728	4.1423	2.32735	3.4222	4.64465	4.11194	7.85352	4.23498	2.72024	3.9805	3.22044	2.72024	3.97784	3.84583	2.25596	1.7837	3.71957	4.84613	2.83094	2.72024	6.35696	4.34457	2.72024	2.72024	2.72024	3.64166	6.93368	2.72024	7.76504	2.72024	4.41984	4.14435	7.40863	8.25136	6.96147	3.4103	11.2033	2.72024	9.00829
hsa-miR-423-3p	6.27233	6.33065	6.82693	6.75012	6.91544	5.70224	6.77244	5.77992	5.65908	5.24449	6.07489	4.3692	5.13146	5.65545	5.39884	6.11032	3.79371	5.792	6.14416	5.57131	5.27242	5.89879	4.88489	5.39276	7.18197	5.38561	4.28716	5.64987	3.88452	5.94427	4.81583	4.44076	3.56396	5.64932	6.65031	5.73202	5.60592	5.61602	5.76954	5.11061
hsa-miR-660	4.19838	4.22787	4.62778	4.82992	5.53927	2.14472	4.51022	4.19018	5.12447	4.34869	5.12189	3.79139	1.89036	2.14472	2.14472	2.63941	3.78611	2.74566	3.92502	2.7607	3.23319	2.14472	3.99758	3.58317	1.89036	4.90404	2.14472	2.14472	3.84855	4.72479	1.89036	1.89036	1.89036	5.30233	4.15932	5.49771	4.80529	5.58847	5.22775	7.0432
hsa-miR-135a	5.9843	4.06937	7.6697	10.2056	6.53799	4.57128	10.9665	3.25442	3.55055	2.32605	3.70051	3.37065	4.73834	4.15953	4.48146	6.19326	6.90248	2.32143	2.97466	4.73321	4.55419	4.559	3.81382	2.84996	3.39841	3.10217	3.31107	3.99792	3.87128	3.6476	2.32605	5.06668	3.88026	5.26574	1.87422	1.87422	2.32605	6.18728	2.32605	3.89666
hsa-miR-135b	3.72871	3.46818	4.84539	6.57713	3.96566	1.92901	6.43141	2.07907	2.39634	2.07907	1.92901	1.92901	2.07907	3.59124	1.92901	3.9449	3.36741	1.92901	2.07907	3.10912	2.97804	1.92901	2.70355	2.07907	2.07907	2.43108	1.92901	1.92901	2.07907	1.92901	2.07907	2.07907	2.07907	3.75069	1.92901	1.92901	2.07907	1.92901	2.07907	2.07907
hsa-miR-1180	2.35811	1.45732	4.32056	3.13971	3.37868	4.20102	3.01985	2.25594	2.67892	5.29625	3.38681	4.4689	5.04301	4.16928	4.61487	3.64365	4.46268	2.82801	5.48439	3.36006	3.87762	5.17906	4.12733	3.78486	5.09229	4.09115	4.74863	2.35811	4.47195	2.35811	4.15352	4.0501	4.86907	2.35811	6.04069	2.35811	5.44555	6.41873	4.51156	7.09814
hsa-miR-203	4.46131	2.77307	3.18834	3.62759	4.3401	3.72099	3.07844	5.3104	2.23406	2.23406	2.90261	3.44903	2.23406	3.68909	1.86864	3.59988	1.86864	5.68038	2.23406	2.78251	4.04781	1.86864	2.71691	2.6794	2.23406	2.23406	4.27141	1.86864	2.23406	4.34487	2.23406	2.23406	2.23406	1.86864	4.82112	1.86864	5.59386	5.95007	2.23406	6.7234
hsa-miR-18a	6.5094	7.16592	6.71206	5.51522	7.5651	7.20873	6.21637	7.3857	7.24188	7.97458	7.04764	7.71082	6.6683	7.32564	7.06615	6.11458	6.25703	5.75783	7.74271	6.39023	6.72224	6.3354	7.02808	5.67912	6.76119	7.63978	7.11956	5.04648	7.21025	6.37722	6.05105	7.03502	5.84708	7.11156	7.41009	7.82803	7.62739	7.61731	8.51826	6.33939
hsa-miR-20b	7.60535	7.55707	7.40903	6.44566	8.022	7.43717	7.42146	7.35433	7.7777	7.17909	7.6198	7.29013	7.43255	7.04238	7.49875	6.67017	6.03613	4.44198	7.74948	7.01488	6.2464	6.41211	7.15046	6.57853	6.74949	7.5818	7.35235	5.13813	7.62192	6.61916	4.6699	7.04244	7.67615	7.78217	7.6959	7.46657	8.63766	7.67916	8.41324	6.17102
hsa-miR-100	5.54036	3.72589	5.74011	5.4365	4.43921	4.96166	5.38043	2.67244	3.55549	3.43651	3.97636	3.98278	2.15486	4.92045	3.79271	5.39414	3.46127	5.91393	4.21628	3.63586	3.58888	1.95741	3.08238	3.4626	2.15486	2.41971	1.95741	4.09852	4.78264	1.95741	4.38316	2.15486	6.53228	4.45956	4.39014	3.61114	2.15486	6.30582	4.48845	6.05911
hsa-miR-205	1.94567	4.72359	1.94567	2.22676	2.04222	3.67458	2.04222	2.64587	2.04222	2.04222	1.94567	1.94567	2.04222	3.64481	1.94567	1.94567	3.41601	4.59246	2.04222	2.04222	2.49929	1.94567	2.73741	2.8691	2.04222	2.04222	1.94567	1.94567	2.04222	1.94567	2.04222	2.04222	2.04222	1.94567	1.94567	1.94567	2.04222	5.03056	5.11857	2.04222
hsa-miR-134	1.87803	2.25651	2.71979	2.25291	4.47313	1.87803	3.10585	2.25651	4.28036	2.25651	1.87803	1.87803	2.25651	1.87803	1.87803	2.14394	1.87803	3.98399	2.25651	2.9142	2.25651	1.87803	1.87803	3.87934	2.25651	2.25651	1.87803	1.87803	2.25651	6.07069	2.25651	2.25651	2.25651	5.21869	5.29768	5.87989	3.31647	8.03385	2.25651	4.28024
hsa-miR-542	1.944	2.05177	1.944	2.67299	2.05177	4.21904	2.32489	4.86366	2.05177	4.1943	2.90346	3.4105	2.05177	1.944	1.944	2.62093	1.944	3.3228	2.05177	3.10083	2.05177	1.944	1.944	2.05177	2.05177	2.05177	1.944	1.944	2.05177	1.944	2.05177	2.05177	2.05177	1.944	1.944	1.944	2.05177	5.01096	2.05177	2.05177
hsa-miR-125b	7.44691	5.60364	8.87707	7.97678	7.46359	5.58093	7.02229	5.24416	4.7975	4.00294	5.56229	4.03198	4.33838	4.67985	3.8438	6.35198	6.95195	7.68925	2.48544	4.76664	5.17329	6.60689	4.95437	6.86171	5.98445	3.98388	5.24048	6.36509	3.8005	6.65071	5.48814	6.00663	6.42907	6.36455	5.52517	5.41534	3.21152	6.65516	6.1018	5.18874
hsa-miR-551b	1.95747	1.99222	4.22773	5.32801	3.56505	1.95747	4.80319	1.99222	1.99222	1.99222	1.95747	1.95747	1.99222	1.95747	1.95747	1.95747	1.95747	1.95747	1.99222	1.99222	1.99222	1.95747	1.95747	1.99222	1.99222	1.99222	1.95747	1.95747	1.99222	1.95747	1.99222	1.99222	1.99222	1.95747	1.95747	1.95747	1.99222	1.95747	1.99222	1.99222
hsa-miR-454	5.94323	5.95467	5.88834	5.70183	6.20175	6.02756	6.18024	6.80938	6.8662	6.64311	7.00625	6.709	7.59899	6.65903	6.81215	5.47464	6.9482	3.49507	7.13212	5.6262	7.11472	2.53853	6.19886	6.43892	4.87452	6.48898	6.60086	4.84895	7.02607	5.8088	6.37329	1.53886	6.92229	6.61943	7.97559	6.52299	8.3628	6.74292	6.98622	5.25626
hsa-miR-138	5.12524	3.33436	6.00157	6.6601	5.37915	1.91124	6.63292	2.16817	3.33022	2.16817	3.82629	3.3423	2.16817	3.55968	1.91124	5.25453	4.41208	3.0756	2.16817	4.25555	3.56439	4.47873	3.37265	2.16817	3.56869	3.11709	1.91124	1.91124	2.16817	1.91124	2.16817	2.16817	4.19799	5.1546	1.91124	1.91124	2.16817	1.91124	2.16817	2.16817
hsa-miR-125a	7.12338	6.88485	8.47155	7.56299	8.2081	3.80931	6.94772	1.66874	4.58708	3.18954	5.10163	4.6574	4.9077	2.09564	2.09564	6.46484	5.91239	7.21779	3.39192	5.54144	5.37038	6.74954	4.81275	6.74738	7.0443	3.08613	2.09564	5.90322	2.85833	7.07323	3.17444	3.32147	3.99874	5.76061	5.33226	2.09564	4.3603	2.09564	4.62658	1.66874
hsa-miR-7	5.9338	4.95332	4.54245	5.57086	3.16024	5.23035	4.54479	7.40317	5.95289	7.17235	5.9514	8.08365	10.114	7.86608	7.57782	4.61665	5.76558	8.7419	7.77151	6.00199	7.76107	11.6307	11.8216	8.81438	4.33796	8.89986	7.31848	11.2916	7.00502	13.4381	7.85249	11.7241	6.90224	7.18291	13.216	10.1868	10.4646	8.25419	7.47866	3.17172
hsa-miR-140	8.41609	8.9154	7.72618	7.30031	8.76962	7.911	7.969	7.51655	6.67812	7.89903	7.27532	7.82035	7.31006	7.53406	7.26658	7.83391	7.43426	7.79062	7.7719	7.67	7.42603	9.02124	7.93657	6.73875	8.61036	7.79029	7.60246	8.63077	8.13384	10.0004	8.95583	8.8835	7.44372	7.22262	7.75917	6.5032	7.24157	6.83487	6.9041	6.78363
hsa-miR-22	8.97362	9.16678	9.68495	9.49313	8.47098	9.14982	9.09346	8.859	10.0168	9.27703	9.59218	9.14056	9.73257	9.04053	8.64924	9.0669	9.3016	10.7833	8.40301	9.40348	10.2179	9.43456	9.07023	9.0603	8.54045	9.3832	9.14115	10.0837	9.13763	9.70586	9.66161	9.31445	8.97985	8.38021	8.03832	8.94772	8.18891	8.47708	9.34982	8.01774
hsa-miR-143	5.4842	3.60582	5.28113	7.15564	4.45748	6.1732	6.50095	5.23547	3.24747	4.24827	4.6943	3.22535	2.79871	3.45632	6.38321	5.01847	4.09257	11.5978	5.21809	4.93572	3.43574	8.81204	5.51715	13.2529	2.79871	4.4166	3.67115	8.93487	4.03727	7.47997	2.79871	5.59763	3.44005	5.15097	5.26609	4.99074	5.22396	1.70481	3.39072	3.81561
hsa-miR-150	7.74193	7.98224	6.84744	7.2307	7.78562	7.28827	7.70496	6.69635	7.29646	6.43342	7.3667	6.81051	7.19172	6.91961	6.67538	7.44556	8.01108	6.70535	5.93416	7.33627	8.41051	9.16317	6.34381	7.16946	9.51015	6.28333	7.85909	7.45819	7.66984	8.24898	8.48821	7.9478	8.27672	6.9418	7.32467	6.77027	6.50444	5.88655	6.07409	6.66051
hsa-let-7b	10.815	10.3968	11.8272	10.3211	13.1056	10.4161	10.5868	10.9453	10.8787	11.6212	10.8414	11.3499	11.2339	10.8649	11.3694	11.3831	10.7568	11.5884	11.5254	11.9459	11.0093	12.7575	12.0832	12.0188	12.2187	10.9034	11.0717	12.6294	11.5449	13.8543	12.3602	11.9988	12.5255	11.554	13.651	11.5255	11.2001	11.2808	11.2526	11.8234
hsa-miR-2110	2.13779	3.22216	3.48486	2.13779	1.81016	4.02857	2.42006	3.81994	4.11913	2.85644	4.29655	2.13779	5.01199	4.60138	2.13779	3.156	4.67101	2.13779	3.80843	3.02339	4.08897	2.13779	2.13779	3.05485	4.42213	3.0069	3.68673	2.13779	2.75342	4.04951	1.81016	4.85945	1.81016	2.13779	2.13779	2.13779	1.81016	2.13779	1.81016	1.81016
hsa-miR-29a	7.82258	6.88853	8.78971	9.24051	7.65911	7.06179	8.34467	5.66996	6.64502	5.56873	5.74082	5.59271	4.25314	5.50703	7.28453	7.01506	7.24154	11.2121	6.89734	6.2528	5.24189	10.0895	8.97216	11.6152	8.90882	7.03611	6.9495	9.28695	6.44082	10.0405	6.96165	6.25228	7.93575	7.61737	9.27267	5.93677	7.19008	6.81281	5.43897	3.88538
hsa-miR-342	5.24231	5.17736	5.01636	4.60434	4.79161	2.24216	4.83375	3.64357	3.87512	4.02577	4.35708	3.82258	1.63912	2.24216	2.24216	4.48776	3.81751	5.59122	3.38399	4.69086	4.83171	5.07762	3.09044	4.35545	4.50382	2.68124	3.75965	4.48505	4.70528	4.11507	3.43826	5.97578	4.74425	4.23728	2.24216	2.24216	1.63912	2.24216	3.6935	1.63912
hsa-miR-10b	3.68613	3.05687	3.68749	3.25922	3.21416	3.57764	3.08158	2.33292	2.33292	2.33292	2.82942	3.329	5.3713	1.8841	3.18275	3.35412	3.32436	5.80473	3.37549	2.9648	2.33292	5.87598	3.86152	6.39762	2.33292	2.96151	1.8841	1.8841	2.33292	5.19077	3.21536	3.30394	2.33292	4.28044	4.86057	3.4679	3.00566	1.8841	2.33292	2.33292
hsa-miR-1227	2.01821	1.94164	2.01821	2.3238	1.94164	2.01821	2.59382	1.94164	1.94164	3.75276	2.01821	2.01821	3.20961	2.01821	2.01821	2.69551	2.01821	2.01821	1.94164	2.89515	1.94164	2.01821	2.01821	1.94164	1.94164	1.94164	4.45631	2.01821	2.69215	3.91862	1.94164	4.74869	4.63145	2.01821	4.60401	2.01821	1.94164	2.01821	1.94164	1.94164
hsa-miR-21	9.73234	9.18166	8.70496	9.67417	8.31073	10.618	8.89423	8.95632	9.36569	8.58036	9.43924	8.14745	8.84324	9.22463	10.1659	8.99751	8.2959	13.3903	9.59547	9.58029	8.08873	10.84	10.3126	13.5559	8.46136	9.62672	8.70562	10.6236	9.07411	11.6714	9.18677	9.01184	10.2109	10.3304	10.9864	9.15233	10.2537	9.10698	9.81318	9.81892
hsa-miR-133b	1.87896	2.39018	1.87896	1.87896	2.39018	1.87896	2.39018	2.39018	2.39018	2.39018	1.87896	1.87896	2.39018	1.87896	1.87896	1.87896	1.87896	2.52865	2.39018	2.39018	2.39018	5.01515	3.29534	3.40606	2.39018	2.39018	1.87896	3.84731	2.39018	5.66129	2.39018	2.39018	2.39018	3.62986	5.41437	1.87896	2.39018	1.87896	2.39018	2.39018
hsa-miR-532-5p	4.18518	5.72044	4.48047	4.31569	5.29426	5.62432	4.35142	5.40293	4.16474	4.72343	4.14223	4.99629	2.24301	4.03217	5.47589	4.45791	3.78303	5.82475	5.49481	4.56254	4.13401	5.06372	4.9095	4.45086	1.81171	4.86816	3.72422	5.57379	3.94209	4.08544	4.97289	5.86472	3.87277	2.18195	4.14708	2.18195	3.55311	2.18195	4.36159	1.81171
hsa-miR-30e	7.02032	5.95147	7.171	8.21751	7.37653	7.63184	6.99393	8.1106	6.70169	6.43974	6.41714	5.98765	5.02162	6.20614	5.34092	6.58614	5.17605	10.0502	5.32469	6.48309	5.61659	6.91891	7.02917	9.1199	6.41377	7.8167	5.48393	7.37483	6.13492	9.1056	6.40103	6.58839	5.23068	6.43921	6.3583	6.08407	6.34003	5.68319	7.0601	4.16435
hsa-miR-133a	1.82897	2.52897	2.68563	2.8436	5.93685	4.03049	3.46547	2.52897	2.52897	4.4099	2.75742	3.73406	2.52897	1.82897	1.82897	2.85996	1.82897	4.27855	2.52897	3.57467	2.52897	6.34612	6.81047	4.06486	2.52897	3.3447	6.38578	6.96439	2.52897	6.33536	8.41236	2.52897	2.52897	5.22877	5.95529	3.3845	2.52897	1.82897	2.52897	2.52897
hsa-miR-139	3.81154	2.71142	4.7154	3.97141	5.90285	1.95511	4.16128	2.04214	2.04214	4.14538	1.95511	1.95511	2.04214	3.66973	3.76585	2.9138	1.95511	6.27983	3.72597	3.57653	3.72268	4.62568	2.75406	4.85753	2.04214	2.33342	1.95511	4.06758	3.87345	4.28739	2.04214	2.04214	2.04214	1.95511	3.77623	1.95511	2.04214	1.95511	2.04214	2.04214
hsa-miR-124	5.15523	7.72145	1.87222	2.15078	2.86669	3.58556	2.49065	2.49065	7.44222	8.47988	6.78344	7.87373	3.74251	5.30793	7.66933	3.63155	1.87222	7.62678	9.16037	3.62275	2.93322	10.1274	10.2979	8.52231	8.17299	7.00991	6.56607	10.5104	2.49065	10.1273	7.1527	8.53915	2.49065	7.66846	13.3179	7.84133	10.5489	6.85325	2.99374	2.49065
hsa-miR-130b	4.184	3.44495	3.50531	3.88128	3.77664	4.68493	4.10103	1.93743	4.28116	3.96058	4.33393	3.77696	3.58857	2.13011	4.49382	4.0405	4.71622	3.90554	4.56281	4.27281	4.59632	5.08475	3.98318	5.31874	5.28435	4.05235	5.15452	2.13011	5.42724	5.12583	1.93743	5.25422	5.84556	4.20909	5.77577	4.93505	4.99866	2.13011	4.20821	1.93743
hsa-miR-378	5.51862	6.38754	5.75161	5.15899	6.74957	6.33559	6.22984	5.1686	6.0716	5.58657	5.84223	5.5653	4.82919	4.11393	7.18149	4.84873	4.73959	11.5145	6.3137	4.56207	6.79652	7.15105	6.88303	11.6946	6.10207	4.90236	5.94313	6.60294	5.56783	7.81279	5.89345	4.64332	4.44611	8.19282	7.33445	5.62282	5.89094	6.70118	6.00044	6.37249
hsa-miR-215	3.72227	2.26093	2.75819	2.48613	2.26093	1.8538	2.82966	2.26093	2.51667	2.62187	1.8538	1.8538	2.79817	1.8538	3.20034	2.13949	1.8538	9.09802	2.26093	2.63054	2.26093	1.8538	4.09371	9.84127	2.26093	2.54466	3.29232	3.97998	3.33498	4.20121	2.26093	2.26093	2.26093	1.8538	5.5279	3.496	2.26093	1.8538	2.73819	2.26093
hsa-miR-411	1.90501	2.22757	1.90501	1.90501	2.22757	1.90501	2.45328	2.22757	2.22757	2.22757	1.90501	1.90501	2.22757	1.90501	1.90501	1.90501	1.90501	4.72233	2.22757	2.3551	2.22757	5.98277	1.90501	3.63694	2.22757	2.22757	1.90501	1.90501	2.22757	4.70153	2.22757	2.22757	2.22757	1.90501	1.90501	3.43099	2.22757	1.90501	2.22757	2.22757
hsa-miR-30a	5.97341	4.79983	6.99057	7.92287	5.99934	4.84564	7.31494	3.41625	3.37985	3.46862	4.38259	3.36552	3.38932	4.52448	4.26767	6.56194	4.4817	9.87194	3.15244	5.13363	3.47575	7.33348	5.70647	10.5157	3.95412	4.11894	4.4027	6.43435	3.52588	7.51748	4.40206	5.30145	4.65492	6.29816	5.17777	4.6907	3.97987	1.87238	3.41028	5.92549
hsa-miR-27a	7.13821	6.0136	7.83435	7.31945	7.85457	8.43482	6.70518	6.44469	5.94731	7.03407	7.09467	6.24624	5.51684	5.81832	6.05986	5.96121	5.90177	8.99672	6.09481	6.43612	5.8198	6.94104	6.30261	7.92825	6.81596	6.66909	5.92613	4.47553	6.38459	7.46178	4.50477	7.83436	5.75114	4.86629	5.20873	6.27891	5.28861	5.57311	6.67521	2.10431
hsa-miR-107	6.31	6.04436	7.14338	6.41893	7.55353	7.5792	7.15603	7.71382	7.21794	7.12234	7.27383	7.27064	7.54803	7.52958	7.31364	6.34708	6.97969	6.27601	7.13385	6.49005	6.69863	7.1436	7.58531	6.50272	8.15399	7.55353	8.18416	7.61545	8.39814	7.45886	8.23902	7.57433	8.14549	7.99465	7.17651	7.38958	7.78179	6.06076	6.64425	7.12416
hsa-miR-188	1.95586	2.03102	1.95586	2.37801	2.03102	1.95586	2.21075	2.03102	3.08432	2.03102	2.98319	1.95586	2.03102	3.76463	1.95586	2.16785	1.95586	2.75933	2.03102	2.32393	2.03102	4.77306	1.95586	2.67918	5.67529	3.0444	1.95586	1.95586	2.03102	3.81671	2.03102	2.03102	2.03102	1.95586	1.95586	1.95586	2.03102	1.95586	2.03102	2.03102
hsa-let-7a	11.4103	11.5831	12.3691	12.415	11.9786	11.635	12.9708	12.0914	12.1128	12.0546	12.1824	12.2488	12.2881	11.9378	12.1821	12.7801	11.8031	11.9993	11.9158	12.7614	11.8166	11.6095	11.5706	12.3885	11.8567	11.4068	11.9851	11.5442	11.825	11.6865	11.8184	11.5661	12.0019	11.7458	12.048	11.906	12.4965	12.1038	11.7928	12.1373
hsa-miR-16	11.9457	11.9905	11.4922	11.5905	10.9819	11.5458	12.5951	11.2169	12.862	12.2244	12.8683	12.5644	12.1292	12.2181	12.2842	12.2217	13.2969	10.2077	12.2135	12.3605	13.7803	11.7545	12.3396	11.9473	11.874	12.923	13.1918	12.5506	13.4493	11.7933	13.2811	11.9029	11.5426	11.4858	12.0833	12.6657	12.2658	12.9979	12.7061	13.3517
hsa-miR-25	10.8718	10.6612	10.8921	10.1429	11.2488	10.5777	10.6193	10.7245	9.85562	10.0146	10.2796	10.4617	11.2049	10.8258	10.4701	11.0149	9.65819	8.78284	10.3314	11.1399	9.35259	10.7563	10.3541	10.6002	10.3772	10.5809	10.4166	10.128	10.2162	10.224	10.2087	10.5687	11.0475	10.4695	10.7711	10.4981	11.281	11.0218	10.6335	10.9389
hsa-let-7f	9.73677	10.0473	10.4843	10.8513	9.87226	10.5225	10.9939	11.124	11.3008	10.7786	11.0621	10.8937	11.1283	10.6957	10.4552	10.7506	10.6405	12.6044	10.2589	10.8288	10.9152	9.2614	10.6136	12.0203	9.29984	10.1687	10.6306	10.4529	10.477	10.7707	10.0225	9.77164	10.3647	10.6191	11.0533	10.811	11.1878	10.4302	10.621	10.3137
hsa-miR-15b	10.2941	10.4772	10.3945	10.0841	10.2332	10.2435	11.0921	10.934	9.41734	11.0255	9.90048	11.2169	11.6396	11.1757	11.3705	9.96585	11.2388	7.58263	11.3714	9.68087	11.4344	11.1172	9.30095	10.3637	12.0923	8.75024	11.1426	11.1974	11.11	9.68214	12.3115	9.50809	8.99801	8.82878	10.9667	10.9876	11.373	11.7232	10.8447	12.5482
hsa-miR-20a	9.98817	10.2489	9.27969	8.90004	10.2026	8.85542	9.62585	9.39871	10.2265	10.3835	10.0071	10.4666	8.88056	9.74848	9.56909	9.64195	9.66164	8.50985	10.1011	10.2554	9.91316	8.61066	9.9758	8.38398	9.01138	10.655	10.0657	8.63712	10.2713	9.0519	9.15945	9.3723	9.9196	9.82652	9.73098	10.6341	10.4418	9.29477	11.0269	8.94775
hsa-miR-17	9.48914	9.68127	10.1191	8.62878	11.0541	9.48218	9.06914	10.2007	10.7805	10.5189	10.5601	10.5186	10.4358	10.2963	10.0569	9.73285	9.60888	8.051	10.1039	9.89903	9.45965	10.3791	10.2555	9.99758	10.7571	10.7261	10.4786	9.57202	10.8953	9.65439	10.0062	9.996	10.6223	10.1878	9.64142	10.9275	9.82422	9.20862	11.5103	8.90065
hsa-let-7d	8.85125	8.69724	9.75858	9.48555	10.1214	9.71235	10.6188	10.4152	9.5768	9.87958	9.70656	9.78435	10.5921	9.56473	9.59606	9.78884	9.48136	10.9358	9.77809	10.0249	9.69695	7.87754	9.20178	10.8068	9.11874	8.94453	9.49789	9.39776	9.60766	10.0381	9.58447	9.61002	9.61124	9.42998	10.1391	9.79978	10.1684	9.396	10.0034	9.31709
hsa-miR-103	9.13983	9.026	10.5176	9.18074	11.1808	9.69155	9.93094	9.94368	9.45491	9.80481	9.50187	10.0853	10.2671	10.1389	10.0478	10.0793	9.22293	9.90389	10.1766	10.1695	9.194	9.16709	9.66875	9.80874	9.82873	9.76138	10.3956	10.0888	10.4851	9.63379	10.1104	9.82285	10.2815	10.1084	9.74759	9.76139	10.2749	9.13985	9.44784	9.84609
hsa-let-7g	9.715	10.3797	9.98939	10.205	9.5616	10.3072	10.1943	10.7903	10.1423	10.7888	10.2308	10.8353	10.0618	10.298	9.94785	9.72104	10.7711	9.29418	10.1213	9.96387	11.115	10.08	10.0929	10.161	9.40822	10.3901	10.0584	9.60886	10.1608	9.83255	9.57465	9.63219	10.7429	10.652	9.99821	10.3866	10.5675	9.79521	10.6678	9.96259
hsa-miR-191	10.0231	10.3873	9.89489	9.49395	9.94158	7.05576	9.94796	7.33742	9.62587	9.73477	9.72509	9.84534	9.6947	9.63595	9.88984	9.95318	9.77381	9.42986	9.95271	9.56692	9.99645	9.65333	9.55908	9.26776	10.4038	9.97	9.4741	9.66296	9.51867	9.78265	10.3561	10.2044	9.672	9.70239	9.27338	9.31572	10.0831	9.84933	9.44374	10.03
hsa-miR-144	9.15488	9.05023	7.2721	9.40338	7.54809	9.73866	9.64299	8.97877	9.67228	10.7331	9.68298	10.2884	10.2742	10.465	9.49417	9.3938	9.01649	6.58978	9.46168	9.82716	8.44847	9.39238	10.2903	7.58624	9.45976	10.6244	10.5812	9.8031	10.9763	10.5608	8.56334	10.9183	10.1328	9.56143	11.2298	10.1358	11.3444	9.74535	10.4709	10.0917
hsa-miR-26a	8.3906	8.31424	9.11818	9.33156	8.75744	8.86595	9.36345	8.93167	10.4187	8.85175	9.73295	8.62969	8.67598	8.81659	9.73493	9.06897	9.85547	11.647	9.96821	9.33229	10.4494	9.31356	9.31285	10.1742	8.44974	10.0287	9.17888	10.203	9.5888	8.80997	9.65828	8.22808	9.84008	9.02248	9.99172	8.02729	10.152	9.97073	7.82704	10.2381
hsa-miR-320	7.86102	8.59866	10.0866	8.76948	10.6962	8.48826	9.5401	8.45631	8.69259	7.05195	8.85772	7.4607	8.77928	8.59755	9.18441	9.20579	9.36124	7.09087	9.09874	9.19307	9.85342	8.23933	7.2801	9.44155	8.91585	7.43842	8.71378	8.77724	8.76965	8.88782	10.0396	8.39606	9.69975	9.19764	8.09329	7.01354	8.43294	9.39871	7.19644	9.12268
hsa-miR-26b	8.564	8.39018	8.55722	9.39131	8.13727	8.18261	9.16451	9.07232	9.32741	9.67356	9.29924	9.59539	9.38369	9.61511	9.31349	9.19222	9.79975	9.22535	9.41916	9.32081	10.0995	7.99891	9.27939	9.65073	7.7278	9.57092	9.46568	8.08974	9.58425	9.04093	8.92926	8.66403	9.75796	9.4859	9.95539	8.26664	10.5597	8.56401	8.38952	9.08637
hsa-miR-15a	9.3578	9.53242	8.37944	8.09136	8.26535	8.44656	8.54583	8.37464	9.13796	10.3905	9.25556	10.2537	10.451	10.2533	9.50287	8.84157	10.6275	7.57168	9.59723	9.09545	11.1006	8.67549	8.95376	9.18135	8.31163	8.98344	10.3178	9.46773	10.5806	9.01836	10.1428	8.80381	9.68704	9.14388	9.68734	9.61795	10.1617	10.0819	9.52174	10.7709
hsa-miR-106b	9.00517	8.74808	8.79552	8.32063	9.49857	8.94381	8.92536	9.49601	9.2666	9.05604	9.02509	8.9433	9.113	9.82952	9.30858	8.96536	8.33792	9.33294	9.64736	9.26755	8.37565	8.98383	9.30686	8.95699	9.15884	9.89145	8.68503	9.2263	9.48178	9.62648	8.75958	9.38681	9.30939	9.21664	9.68562	9.45125	9.64177	8.19219	10.0743	8.14431
hsa-miR-101	9.19725	9.61959	8.10687	9.09381	8.68513	8.81088	8.46089	9.52593	9.5092	9.38523	9.08383	9.00365	8.65026	9.14522	8.52338	8.75433	8.103	10.6505	8.8131	9.42049	8.82591	7.68136	8.97692	8.55443	7.16464	9.55104	9.15969	7.77285	9.52458	9.61689	7.98591	9.48572	7.94489	8.34073	8.47819	9.62229	8.71884	7.73533	10.1406	6.90412
hsa-miR-19b	8.91127	9.44891	7.58964	8.36782	7.94139	9.12492	7.87098	8.56778	8.97074	9.57323	8.77516	9.23987	8.46643	9.21309	8.74728	8.4462	9.32167	8.4967	8.93546	8.83565	9.77336	7.75591	8.8826	8.83456	8.27105	9.47434	8.9721	7.17622	9.08633	8.11422	7.21561	8.98288	7.34076	7.92279	8.5491	9.30662	9.36489	9.50053	9.65217	8.93506
hsa-let-7i	9.36873	9.20429	9.15054	9.31022	8.35854	9.66606	8.90324	9.13999	8.57019	9.32959	8.5237	8.83238	8.5612	9.0947	8.66035	8.91765	8.76997	10.7972	8.69693	8.59134	8.88244	8.81616	9.05871	9.2832	8.11885	10.1221	8.51602	8.64382	9.17883	9.94156	8.64237	8.55662	9.91119	9.26442	8.8407	8.77235	8.54533	8.45774	9.33529	9.44113
hsa-miR-126-3p	8.55289	9.05105	10.1342	10.0914	8.76136	8.78102	9.48041	8.71263	9.27771	9.29839	9.02056	9.32896	7.43968	7.96963	8.21261	8.86616	9.21726	11.4308	8.25086	8.53343	9.28279	8.81396	8.46195	9.9954	8.56695	8.80113	8.58755	7.54919	8.59711	8.5366	7.32135	7.58885	6.36031	7.97464	8.18534	8.40604	9.02127	9.7267	8.61677	10.3871
hsa-miR-30d	8.68421	8.76357	9.52896	9.16067	8.80477	8.68289	9.05156	8.48191	7.49083	8.09847	7.74346	8.01337	6.75521	7.29524	7.40149	8.60297	6.30287	10.8194	7.54184	8.36415	6.85372	8.69438	8.48577	9.33691	10.1024	9.23219	7.87326	8.30005	8.35942	8.97931	8.3745	9.34144	7.77315	8.12525	6.95532	7.87815	6.07051	9.05757	8.28948	8.6313
hsa-miR-30c	8.45867	8.80676	8.52024	8.85803	8.65395	8.40285	8.33486	9.03819	7.89242	8.5675	8.06183	8.26766	7.59572	7.40067	8.24883	8.73084	8.50522	9.86313	8.85797	8.19986	9.01817	8.99479	7.71045	8.42142	9.38465	8.12553	7.54494	8.37317	7.03595	8.6824	8.84978	9.46996	8.82501	8.95985	8.26534	8.91135	8.45988	8.76501	8.99321	8.4761
hsa-miR-223	7.99246	8.48752	6.62515	7.32412	6.20059	9.143	6.85718	9.79616	8.27984	7.76239	8.64587	8.30588	7.03678	8.62666	8.1083	7.63476	8.84864	8.74614	8.38944	7.84194	9.86289	8.01729	7.82442	6.53244	8.34553	7.78577	7.51437	7.77303	6.7974	7.18492	8.68385	8.66717	6.60287	6.85603	8.92133	7.94495	10.7305	3.11475	8.01563	6.88947
hsa-miR-374a	8.46316	9.06331	6.52433	8.51429	5.20314	8.17895	7.39575	8.52057	9.13485	7.9564	8.81155	8.27537	6.06865	6.9825	7.89406	8.02008	7.78324	3.9528	7.92175	7.83348	7.5359	6.79055	8.53631	6.25801	7.3425	9.10639	8.00957	6.66958	7.91085	7.24584	6.84782	7.76253	7.0947	7.9698	8.21714	8.66233	8.95242	6.83787	8.93078	6.94103
hsa-miR-185	8.15047	9.04502	8.67163	7.48989	9.56956	8.5156	7.54704	8.85746	7.82849	8.94527	8.03429	9.22752	9.94739	8.77911	8.35779	6.19735	9.21917	5.87877	8.70926	4.92529	9.77539	8.42771	8.00413	8.70794	6.9858	8.3208	8.54706	6.03887	8.64695	7.95588	6.51391	8.24465	8.43581	8.34154	8.20614	8.72588	8.4942	3.31552	9.81696	5.87978
hsa-miR-24	8.50136	8.63413	9.14696	8.65436	8.78438	8.65238	7.74528	7.15297	6.7399	7.45341	7.27377	7.56655	7.35449	7.12466	7.81369	7.8118	7.76709	10.5949	7.55295	7.84215	7.75349	10.2206	7.72845	9.64363	9.32276	7.60183	6.81877	8.64256	6.62685	8.8775	7.11476	8.05449	6.52573	7.3627	7.61661	7.83728	8.07782	7.47751	7.91096	9.14558
hsa-miR-181a	6.43905	6.83436	8.9036	8.09783	7.93116	7.2386	7.80213	6.7838	7.28112	6.35417	6.90051	6.73075	4.88043	5.1157	7.29906	7.33174	7.21884	7.86544	7.78786	7.95529	7.22548	6.26161	6.82807	7.74519	8.25516	7.4899	6.62705	7.12855	6.9078	6.87923	7.77232	5.96659	6.17369	6.47164	7.51465	5.91042	6.7846	7.23112	6.55531	7.43526
hsa-miR-23a	7.67977	7.73865	8.24904	8.07937	7.614	8.66144	7.23999	7.87986	7.2483	7.61775	7.83501	7.38793	6.94625	6.48114	7.39072	7.55214	7.87698	9.3862	6.89766	7.60608	8.75357	8.25965	7.69636	7.6787	8.85497	7.46151	7.38283	7.8211	7.25822	7.9361	7.76112	8.26128	6.04141	5.82797	7.40617	7.19267	8.91756	8.07665	7.67296	8.52766
hsa-miR-106a	6.55139	7.33378	7.40661	6.03741	8.05621	7.53987	5.86476	7.96386	7.54814	7.92655	7.52969	7.55769	7.92392	7.95688	7.35062	7.16188	7.80941	4.63214	7.92008	7.05362	8.58083	5.90681	7.31796	6.36139	7.03118	7.18782	7.75632	7.60378	7.71792	6.76848	9.14156	7.22723	7.91705	7.92719	7.49565	8.00551	7.83526	8.37764	8.35828	7.30419
hsa-miR-374b	7.26353	7.86481	7.60371	7.42648	6.44191	8.02304	7.10444	8.24631	8.45292	7.6063	8.41015	8.37092	8.26767	8.25164	7.87887	7.77433	8.46902	6.79386	7.8084	7.479	8.12263	7.57882	8.00829	7.36478	8.48889	8.36028	8.27818	7.67266	8.29763	7.4768	7.83385	7.8845	7.41195	7.49924	7.49122	8.29627	7.3536	6.75032	8.6251	6.62568
hsa-miR-363	7.54201	6.64763	7.24326	6.98623	6.64229	6.77929	7.81283	6.79655	6.81474	6.69713	7.26773	6.94417	7.3955	7.24055	7.00043	7.6079	6.23239	4.09076	7.09185	7.4298	6.02009	6.76477	7.73866	6.57592	7.75971	7.97979	6.26892	5.65671	6.68492	7.61343	7.10543	8.21786	3.81583	4.75476	7.56384	6.92902	8.22398	6.81334	6.25051	7.86401
hsa-miR-30b	7.54229	7.0494	6.78307	7.73767	6.14689	6.8658	6.63928	6.67504	7.26943	7.91844	7.20326	7.57133	8.19056	7.73878	6.20116	7.49166	8.38043	8.73838	6.94601	7.28822	8.91216	5.67943	7.21004	8.21311	8.22723	7.47907	7.13308	6.93316	7.07582	7.31521	7.37436	6.97425	8.17226	7.93454	7.48877	7.19052	7.81058	6.8996	7.49071	8.35156
hsa-miR-194	7.00458	7.40333	6.96095	6.12006	7.7081	6.09145	6.34937	6.42414	6.50139	6.96359	6.24364	6.80672	7.93776	6.9976	6.69064	6.43322	6.43074	11.1431	6.45865	6.83353	7.05916	7.28075	6.68911	9.71666	8.37117	7.10553	6.53697	6.78918	6.92684	6.86875	5.28105	5.98943	6.94374	7.24288	7.0599	6.55194	5.49199	6.75636	7.79343	7.71214
hsa-miR-122	3.49352	2.93751	3.12377	2.78571	4.39533	6.91712	2.93751	2.93751	2.93751	2.93751	2.97233	3.63738	2.93751	5.15898	8.23155	1.89858	3.63141	11.2509	9.27971	3.55962	3.32126	6.41616	5.6514	13.081	2.93751	3.30397	3.06027	6.7893	4.72492	7.60064	3.66386	3.73677	4.52968	9.19425	5.9101	5.71054	2.93751	1.6107	2.93751	2.93751
hsa-miR-142-3p	6.76651	7.37029	5.69472	6.36623	6.0119	6.71791	6.50561	7.10241	7.10341	7.54391	6.76902	7.15297	6.43828	7.05963	7.25152	6.37791	7.43998	9.34753	7.63479	6.89359	8.3275	6.58309	6.63128	7.6044	4.88162	6.78987	6.73183	4.81478	6.74786	7.95897	4.07373	6.30938	6.99854	5.59319	6.42844	7.39968	6.50069	6.63174	7.17744	7.04259
hsa-let-7c	6.84327	6.51693	7.74809	7.41277	7.29463	6.83827	6.72877	6.60193	5.52919	5.79836	5.2088	6.02238	6.35963	5.16296	7.47083	6.48631	5.65493	10.6757	6.23846	6.59078	6.08385	7.87414	6.92005	10.6087	6.75922	5.28031	5.57196	7.99681	5.86405	8.30104	6.17146	5.99106	5.5743	6.87488	6.70741	6.92486	6.5688	6.75691	6.43038	5.93674
hsa-miR-221	6.58205	7.40417	9.05822	9.51709	7.43363	7.44334	7.70928	6.38192	6.31741	7.08763	6.91568	6.53083	6.06783	6.6681	7.33046	7.77363	5.42843	8.78229	5.98413	6.5612	6.13477	7.91684	6.60419	7.4276	7.15162	6.42214	5.7754	6.15006	6.62006	7.52359	6.74353	7.93144	6.47872	6.35774	7.08075	5.83067	6.84013	5.55207	6.20079	1.98863
hsa-miR-182	5.7332	7.67839	6.59908	5.92548	6.52095	5.86996	6.13679	6.40887	5.41636	6.08635	6.08371	6.5313	7.83336	7.06173	5.95741	6.35258	6.61593	5.7725	5.89799	6.71024	6.34522	6.26706	6.07446	7.76526	5.90257	6.57835	6.1057	2.94032	4.52076	6.11981	4.30148	6.91751	5.41031	4.7976	5.68887	6.65311	5.69617	2.94032	7.26746	4.93858
hsa-miR-19a	7.15157	7.46536	4.80847	6.08511	4.23079	6.21855	5.28156	5.91313	6.71511	7.39308	6.52839	6.74547	6.0064	7.02827	6.31345	6.04834	7.34811	6.52138	6.60731	6.39847	7.67585	5.4928	6.25029	5.91843	5.05851	6.56513	7.1522	2.7577	7.27889	5.14633	4.59153	6.25426	5.72118	6.21279	5.60573	6.98132	7.52004	6.69474	7.7707	7.11777
hsa-miR-27b	5.98532	6.3177	7.93797	7.57173	5.70709	7.08428	6.4996	6.4555	5.59207	6.27979	5.17811	5.06953	6.12582	4.88308	5.74739	6.68551	5.06212	10.634	5.49963	5.72756	5.35886	6.88771	5.51002	9.70706	4.40697	5.7594	5.32407	6.63617	5.17845	7.22269	4.11504	7.66855	5.84596	8.12343	5.76243	6.50778	5.46837	5.37278	6.90612	2.12839
hsa-miR-192	4.06937	5.5029	4.89865	5.19848	5.86546	6.74533	5.31141	5.6764	6.02441	4.85537	5.31798	4.89341	5.93399	5.86958	4.652	4.94985	5.12068	11.2349	5.74638	5.3142	6.15345	4.96191	5.62953	9.85845	2.16941	6.08627	5.2265	5.0381	5.34409	6.10416	4.8772	2.16941	4.88718	6.87109	5.85614	3.82291	6.28306	5.44693	5.78269	2.16941
hsa-miR-130a	5.499	4.22621	7.18368	7.26261	5.38798	5.87364	6.53884	5.81902	6.9949	4.90408	6.55581	5.49573	6.5929	4.93103	6.33186	6.214	6.1024	6.40964	6.48074	6.56254	6.27414	2.594	6.03465	7.07386	5.08092	6.1266	6.57178	4.76576	6.92924	6.54166	4.33252	7.32787	6.40667	5.13197	6.34687	6.45584	5.92786	5.79438	6.47952	3.80666
hsa-miR-29c	6.5339	6.2896	6.63275	8.95447	4.32997	6.08792	7.44075	6.6161	6.34234	6.68149	6.23276	6.07728	5.44659	5.68045	6.18521	6.1669	7.01203	6.63594	6.34577	5.8832	6.1376	2.42105	6.23531	5.04947	2.99964	7.1302	5.73668	5.9844	6.68227	6.81478	4.97896	6.23956	5.13948	5.67478	6.0304	5.55902	7.53288	5.64395	6.80305	4.42307
hsa-miR-29b	6.22241	5.61503	6.38937	9.16311	4.59936	4.99497	7.37781	7.02704	5.15152	5.78426	5.68206	5.84637	6.52032	6.76959	4.822	6.25892	7.38401	6.06782	5.65027	5.19725	6.99468	7.04849	6.396	5.88105	8.09134	7.08214	6.223	5.42642	6.52568	5.90382	6.74189	6.02626	5.82278	6.69265	5.98224	5.7177	5.33604	5.79985	6.03842	6.48448
hsa-miR-197	6.80272	6.86293	6.39556	5.99037	6.80615	6.00776	6.04806	5.41392	5.12185	4.46829	5.93848	4.797	6.19753	5.96527	6.5358	6.09292	6.10886	3.65546	6.89532	5.7469	6.89037	6.18628	4.60541	6.25194	7.65045	3.59818	4.72248	6.26352	4.90751	5.51771	4.8717	7.44517	3.22336	2.76697	4.61703	2.76697	5.14405	7.45262	6.12173	7.43866
hsa-miR-151-5p	7.59758	7.43909	7.80883	7.24678	6.37357	5.79615	6.86159	6.06043	6.51977	5.2995	7.07906	6.13303	8.03199	7.38262	5.42134	4.97807	6.94354	7.47143	4.03733	3.93993	6.87207	6.20247	7.21516	8.10207	7.66539	7.12258	6.91336	5.9774	7.21447	6.79805	6.31017	6.47963	7.01473	7.17026	5.61086	7.75542	7.13911	2.79848	8.01241	6.51285
hsa-miR-23b	6.41717	6.67652	8.22519	7.96531	6.60444	4.70852	6.75839	5.62907	5.75394	6.50977	5.26742	5.58191	5.95614	6.20644	5.70677	6.86854	6.84051	8.04452	5.98382	5.77457	6.56106	7.35889	5.8073	7.14164	3.90118	5.52064	5.96827	6.64298	6.16323	5.64085	7.36435	3.3211	4.544	5.99959	5.193	5.64073	6.00376	5.53419	5.73443	5.4761
hsa-miR-148a	6.57201	5.73234	4.98504	5.9768	4.81188	7.8123	5.17477	5.18663	5.45366	4.61306	5.43429	4.98024	5.93574	5.29679	6.08636	5.31609	3.85147	9.78027	5.50452	5.63723	3.73545	6.17463	6.32305	9.61887	4.99239	6.65446	5.44029	6.25358	5.8793	7.95787	6.65569	6.19242	6.12315	6.49866	8.07266	5.89326	6.57508	5.48714	7.11639	3.73168
hsa-miR-186	6.38576	6.80355	6.19203	6.04326	5.9378	6.23184	6.40381	6.89586	6.16797	5.79491	5.48467	6.11335	4.95892	6.18964	5.87181	5.64791	5.85197	6.53882	6.01739	5.18739	5.58784	6.48127	5.83281	5.54521	5.40896	6.83008	5.90122	5.84343	6.45658	5.91513	4.95519	6.30065	5.77945	5.84296	5.76845	5.25094	4.63606	2.78031	6.37878	5.61394
hsa-miR-183	6.40177	6.21997	6.22861	5.36135	6.65651	2.46759	5.61627	4.81252	4.71201	4.38858	4.74636	4.59245	5.81621	5.57619	4.73939	5.38438	5.23363	5.33556	5.792	5.50085	4.97068	2.46759	5.35044	6.88471	3.89464	5.64442	5.56399	4.71388	5.38567	5.34683	5.61461	4.31385	4.22128	5.09266	5.72817	6.20797	5.23672	2.46759	6.95223	1.38096
hsa-miR-222	4.94438	3.8562	8.39483	7.65812	6.51113	7.23118	5.98681	6.47168	5.26795	5.14159	5.30096	5.35168	6.58773	6.22739	5.29293	5.74792	5.70436	6.3959	6.40182	5.34549	4.77701	6.39549	5.50285	5.89115	7.7594	5.47105	5.44739	5.26346	5.85125	6.77804	6.87565	5.92752	6.34586	5.38576	6.06208	5.04426	6.16111	6.44511	3.86686	7.08123
hsa-miR-148b	6.76737	6.74515	5.74549	5.77496	5.93994	6.5881	5.94497	5.92478	5.76258	4.49758	5.69818	5.12976	5.58963	5.47859	4.88614	5.22986	3.88588	6.61594	5.13984	5.45474	2.66089	5.19888	5.36297	6.33205	6.62507	6.07733	5.03506	6.05215	5.94759	6.73521	7.26634	3.32824	4.67836	4.97552	5.88987	6.13589	3.90165	2.24439	6.68815	4.92109
hsa-miR-200c	5.75317	4.44494	8.33732	7.93385	7.22163	3.77454	7.01939	2.54017	2.55543	2.00561	2.00889	2.00889	2.89749	4.96745	2.00889	7.04292	5.33806	8.18201	2.00561	5.2892	4.70674	5.85236	4.63219	7.57051	4.64522	4.78596	3.45532	5.49213	4.29912	6.7339	2.77172	8.45075	6.42247	6.47404	4.43794	3.66011	4.97283	2.00889	2.00561	3.12073
hsa-miR-141	4.74265	3.34722	6.35504	8.00866	5.07544	3.65747	7.66099	2.24942	3.85054	4.06043	3.90569	3.40034	2.77615	1.9061	1.9061	5.62357	6.02042	8.52853	2.78407	4.42073	3.32708	5.28485	5.29797	9.09322	3.3304	3.31477	3.34084	4.02668	2.24942	6.24906	2.24942	5.2877	3.47528	5.29264	5.71495	1.9061	2.84341	1.9061	2.71735	6.5138
hsa-let-7e	6.06918	4.59117	6.72725	6.76196	5.68898	6.03917	6.14314	5.0663	5.38407	5.14444	5.73289	5.78047	5.38602	5.21878	5.64082	6.04715	5.67061	7.61331	4.86495	5.71728	5.20124	5.6274	5.57919	6.79934	4.94984	4.55434	5.7842	5.42185	4.97603	6.06524	4.81489	5.1528	5.36217	5.63456	6.34497	6.08354	5.53379	5.3939	4.93255	5.26338
hsa-miR-324-5p	5.38518	6.19555	5.62755	5.65711	6.17566	5.23912	5.96424	5.02508	4.07529	4.91974	4.9448	5.56664	4.87849	2.49684	5.32582	5.14709	5.71876	3.76971	4.80459	5.18761	5.41336	5.22663	4.20889	3.91223	5.30772	3.72399	5.77042	2.49684	5.53682	5.55321	4.62563	6.01839	5.47434	6.14199	2.49684	2.49684	4.27785	6.8822	0.960095	7.58498
hsa-miR-32	5.34323	5.5281	4.6925	6.73735	4.17839	6.30498	5.2404	5.80141	5.01476	6.647	4.98125	5.717	2.00018	4.72456	5.27819	5.0994	4.79651	5.76227	5.19818	5.19206	5.79067	2.17896	5.88963	6.14763	5.63014	6.27651	6.33828	4.54455	5.31302	5.52731	5.29704	3.10364	5.98699	5.37532	6.08297	5.57311	6.25111	6.48374	5.66079	6.57866
hsa-miR-200b	4.64802	4.08408	6.66428	6.45099	5.69672	3.56172	5.7393	2.98255	2.69095	2.44135	1.80854	1.80854	2.44135	1.80854	3.15292	4.87368	3.29952	9.17249	2.44135	4.04647	3.14858	5.19078	4.41332	9.90769	2.44135	2.71828	1.80854	4.96715	2.44135	4.52946	3.53136	2.44135	2.44135	3.69681	3.63854	4.35618	2.44135	1.80854	2.90716	2.44135
hsa-miR-362-5p	4.29891	5.43028	4.95382	4.35782	5.8455	2.22836	4.76823	4.06461	5.34801	4.21622	5.32357	3.88857	4.39348	4.76378	3.72053	4.41276	2.22836	5.29307	4.83917	4.89708	3.70943	5.20697	3.71959	5.80798	1.8405	4.62623	3.82246	4.58449	4.91122	2.22836	4.72086	1.8405	4.10486	4.98178	2.22836	5.36203	1.8405	2.22836	5.23441	1.8405
hsa-miR-190a	4.21273	3.23354	4.21421	5.55858	3.17657	5.08554	5.05554	5.29247	4.96192	4.36384	4.65586	5.23311	4.99404	4.06296	4.77405	4.83096	6.08111	4.0181	5.01532	5.11674	5.80123	2.25197	4.50725	3.98858	1.62306	5.10462	4.91623	2.25197	4.97147	2.25197	4.89141	2.89192	4.4205	4.23668	5.49062	6.68831	4.85241	2.25197	7.08435	1.62306
hsa-miR-210	4.22574	6.10681	5.18219	4.71215	5.25679	6.1602	4.61617	5.68614	5.53483	4.74338	5.10911	3.83643	4.50978	5.05902	5.18994	4.84974	4.36961	7.00401	4.5213	4.9717	5.47163	2.26133	4.70456	5.1	5.18595	4.77299	3.77372	5.58745	4.54131	4.72928	5.85157	1.63831	4.2261	5.28172	4.80114	4.94408	4.56101	2.26133	4.67726	1.63831
hsa-miR-146a	6.3314	4.72099	4.40259	4.34835	3.36373	6.02983	4.40041	1.71546	5.34772	4.49496	4.79239	3.73099	3.99804	3.96769	4.40927	3.87972	4.6197	8.90723	4.20561	4.23045	6.46755	2.17277	4.50244	8.27751	1.71546	4.32947	4.18783	2.17277	4.53509	5.30286	1.71546	2.47936	4.93054	4.13986	5.08383	2.17277	3.78464	2.17277	5.166	6.28919
hsa-miR-331	4.16442	5.21652	5.6609	5.74152	4.13246	4.61961	5.11337	4.41623	4.58812	4.92972	4.45253	5.13567	4.95817	5.2371	3.64307	5.39524	5.60527	3.78745	3.54557	5.247	5.83833	2.29805	3.64222	3.37975	5.56308	2.45443	2.29805	2.29805	4.66579	4.07149	2.02203	3.61288	1.95564	2.29805	4.71109	5.12269	3.80694	5.42772	4.34552	5.28801
hsa-miR-200a	3.75531	2.16957	4.79186	6.08999	3.8338	4.20897	5.05968	2.16957	2.43058	2.16957	1.89525	1.89525	2.16957	3.61324	1.89525	4.06025	4.2373	8.93547	2.16957	3.13768	2.90913	1.89525	3.57344	9.51337	3.7423	2.45916	1.89525	1.89525	2.16957	1.89525	2.16957	3.06206	2.91413	3.77803	1.89525	3.53005	2.78791	1.89525	2.16957	2.16957
hsa-miR-184	1.93251	2.04928	1.93251	1.93251	2.04928	1.93251	2.19038	2.04928	2.04928	2.04928	1.93251	1.93251	4.37325	5.62775	1.93251	6.15238	1.93251	3.74879	2.04928	7.00659	2.04928	1.93251	1.93251	3.12528	2.04928	2.04928	1.93251	1.93251	2.04928	1.93251	2.04928	2.04928	2.04928	1.93251	5.1645	1.93251	2.04928	1.93251	2.04928	2.04928
hsa-miR-145	2.21383	2.03002	6.57588	6.98836	5.59977	2.21383	5.5529	4.00095	3.8336	3.2004	4.59808	2.21383	3.46853	2.21383	4.59113	5.38105	5.82316	7.55684	4.03616	4.04717	4.83736	4.87257	3.54492	6.37123	4.58221	3.12261	4.13022	4.31694	3.996	5.19066	1.33603	4.63466	2.42839	4.0846	4.02688	3.83821	7.19045	2.21383	3.18369	6.20656
hsa-miR-199a-3p	4.58874	2.68303	4.76207	3.73681	4.876	5.11817	3.17524	6.18115	3.59992	4.38718	3.95467	3.62197	5.2192	3.85124	5.87442	3.61652	3.61713	8.62516	5.70748	4.27562	5.48295	7.07047	5.02201	7.41003	1.80795	2.77367	4.88452	6.36375	4.95636	6.41594	3.86462	2.64145	4.25504	5.53342	5.22186	3.76706	5.40043	2.11261	4.61122	6.53799
hsa-miR-146b	2.30015	4.89258	5.50674	6.03992	2.94055	4.57271	4.42626	3.28028	3.31249	2.63802	2.30015	2.30015	5.94391	2.30015	5.02385	3.48399	2.30015	7.89356	4.62558	3.41538	4.1473	2.30015	4.30494	6.59886	5.61361	4.20289	2.30015	2.30015	2.78759	4.59542	1.83702	0.932774	3.06352	4.72966	5.03687	3.90587	4.66037	2.30015	2.97301	5.48488
hsa-miR-128	4.17635	4.14763	4.59661	4.27834	3.72284	5.37557	4.65306	4.72822	4.01377	5.36391	3.22081	3.77802	1.81111	2.16641	3.6149	4.27956	3.77285	4.28495	4.1507	4.14978	3.52781	2.16641	4.47826	4.91817	1.81111	4.42686	3.71385	2.16641	3.36523	5.09803	4.07871	4.69188	3.91432	4.2009	2.16641	3.93294	1.81111	2.16641	4.35465	1.81111
hsa-miR-345	4.00636	2.35483	6.09721	6.27703	4.38096	4.85216	5.29214	4.50369	4.17967	3.97125	4.43578	2.10626	4.86122	2.10626	4.29297	4.63631	4.9879	4.02025	4.46423	4.00099	4.85901	2.10626	3.82057	3.99529	1.73993	3.56307	3.56913	4.26842	4.64836	4.4934	5.91131	2.8975	1.73993	2.10626	2.10626	2.10626	1.73993	2.10626	1.73993	1.73993
hsa-miR-301a	5.19871	4.72658	3.6	4.72265	4.05508	4.10676	4.39596	4.63681	3.77805	3.35053	3.96747	2.34446	3.55292	4.07641	4.1735	4.01891	2.34446	5.09469	4.22369	3.86754	1.98529	2.34446	4.17243	3.46293	4.84985	4.22758	3.78815	2.34446	3.9461	4.12628	3.70535	1.16609	5.12995	2.34446	5.15341	2.34446	5.44532	2.34446	2.92469	3.35307
hsa-miR-328	5.07188	4.25561	5.39171	5.3272	4.82016	4.50059	4.97042	4.49473	3.24504	3.6776	3.72365	3.59285	3.7268	4.4608	4.30953	4.49332	4.15017	5.2112	4.90621	3.9728	4.95361	4.90031	3.17409	6.06922	2.24374	3.53281	4.73652	4.28299	3.84812	4.94138	2.24374	3.34839	4.46202	4.67699	1.94642	4.3501	4.20988	5.38967	4.55824	5.27431
hsa-miR-361-5p	2.11867	2.35563	5.19825	4.97266	5.76539	5.21176	5.17302	4.26235	4.13029	1.78033	3.51965	2.11867	2.2544	2.11867	4.6105	3.21247	4.83315	5.35446	4.57447	3.59444	5.14713	2.11867	2.11867	2.83101	1.78033	2.60403	4.75097	4.32309	5.48238	4.94425	3.44744	2.55197	4.82104	2.11867	5.75671	4.38641	5.20544	2.11867	5.44347	1.78033
hsa-miR-1306-5p	4.1962	3.91393	3.56653	4.06201	3.91052	5.04442	4.8633	4.28	3.11962	3.50137	3.2903	4.3418	5.96556	5.00449	4.14931	4.02823	2.29069	2.29069	4.0197	3.68923	3.75954	5.74551	3.42996	3.9737	5.13632	2.82	2.29069	5.10322	2.90099	5.07	4.11484	6.38386	4.17361	4.21948	2.29069	4.893	3.26495	2.29069	4.65374	1.38285
hsa-miR-339-5p	4.78338	3.52932	3.21615	4.37675	5.16038	4.64858	4.97981	5.14081	3.75062	3.65804	3.66699	2.30371	4.60125	4.61205	4.14242	3.76584	4.67729	5.42744	3.05401	3.22941	5.08647	5.72153	4.00449	4.41223	5.88138	2.32979	3.75504	2.30371	3.99232	2.30371	4.53299	3.43038	1.27286	2.30371	2.30371	3.96052	2.57164	6.66022	4.45532	5.85725
hsa-miR-10a	3.76987	2.22819	3.77128	3.45754	3.01383	4.22217	3.63409	5.93631	3.77154	3.5875	3.25653	3.40235	4.81491	3.62822	1.9154	3.87184	1.9154	7.90169	2.22819	3.48568	2.22819	5.7092	4.37214	7.73541	3.31968	3.49507	3.34315	5.5908	4.02985	5.62401	3.0149	5.01771	2.95039	5.05487	5.56197	4.08625	2.82796	1.9154	2.22819	2.22819
hsa-miR-34a	1.94566	2.02623	4.69353	6.23893	4.11275	1.94566	5.54082	2.02623	2.46159	2.02623	2.8921	1.94566	2.02623	1.94566	3.24585	5.40859	3.38763	5.8168	2.02623	4.19486	2.53197	1.94566	2.72212	6.22181	2.02623	2.78796	1.94566	1.94566	2.48837	5.25625	2.02623	4.69803	3.75644	4.71965	4.64822	1.94566	2.02623	1.94566	2.02623	3.41954
hsa-miR-1976	5.53233	5.41653	3.23696	3.92617	3.57835	2.30556	3.89243	3.60322	4.62132	2.94729	4.66472	4.37687	3.92333	4.08286	3.69231	4.1787	2.30556	2.63259	4.17895	3.76068	3.84913	2.30556	2.30556	4.34516	1.41689	1.41689	4.30084	2.30556	3.76169	4.13403	4.16365	4.64579	4.02837	2.30556	4.19324	2.30556	4.30111	6.29023	1.84201	6.44894
hsa-miR-152	5.22312	2.24082	4.49787	4.88136	3.83104	4.19623	4.53107	5.15196	3.64379	2.24082	3.8811	1.90256	2.24082	1.90256	5.35108	3.84119	1.90256	7.46626	5.704	3.62102	2.24082	1.90256	4.59543	7.00997	2.24082	3.5764	3.3222	4.00082	3.86204	4.87253	2.24082	2.24082	2.24082	3.76902	5.17556	3.52319	2.85905	1.90256	4.07051	2.24082
hsa-miR-181b	3.89339	2.62313	5.88487	5.09174	4.85992	3.77832	3.93636	2.02952	3.85988	3.73912	2.98464	3.51457	2.02952	1.98187	3.35943	3.7684	1.98187	5.15576	3.01373	4.43148	3.86663	1.98187	3.12473	4.63168	5.26039	3.08111	3.45354	1.98187	4.28352	3.79822	2.02952	2.82571	2.02952	3.91674	3.85704	3.6619	2.02952	1.98187	2.02952	2.02952
hsa-miR-18b	2.14576	1.79845	3.47014	3.20594	2.38816	4.00469	3.56779	3.79308	4.19673	4.68427	3.85776	4.92466	3.9307	3.97268	2.14576	3.42746	2.14576	2.81216	5.0376	3.94888	2.71046	5.73202	3.32837	2.24539	4.99433	4.19143	4.55707	2.14576	4.10195	4.63078	2.45782	5.10316	2.40375	4.14793	4.70314	3.88422	3.47522	5.46264	3.87282	6.26509
hsa-miR-375	1.95108	3.05952	4.6565	4.26786	3.75945	4.21437	3.29436	5.3067	1.99318	1.99318	1.95108	1.95108	1.99318	1.95108	1.95108	5.11975	1.95108	6.19815	1.99318	4.71738	1.99318	1.95108	1.95108	6.09966	1.99318	1.99318	1.95108	1.95108	1.99318	1.95108	1.99318	1.99318	1.99318	5.44627	1.95108	1.95108	1.99318	1.95108	1.99318	1.99318
hsa-miR-3940	4.13793	1.84612	4.29652	3.50127	4.52743	2.1209	3.87589	1.84612	3.9406	4.42343	3.57958	4.29204	4.84642	4.59078	2.1209	4.18113	4.94718	2.1209	4.42264	3.61929	4.88886	2.1209	2.1209	1.84612	1.84612	2.51125	2.1209	2.1209	1.84612	2.1209	1.84612	4.47501	3.98713	2.1209	2.1209	5.17356	1.84612	2.1209	4.73204	1.84612
hsa-miR-155	4.14541	4.40777	4.30361	3.69296	4.40977	2.1333	4.04119	1.84699	4.64509	3.72285	4.72899	2.1333	4.7997	4.59715	3.58335	3.45237	2.1333	5.43333	4.33191	3.31492	3.47607	2.1333	2.99925	5.09163	1.84699	3.99885	2.1333	4.42292	1.84699	2.1333	1.84699	1.84699	4.86671	5.22701	4.73477	3.90173	1.84699	2.1333	4.34586	5.53049
hsa-miR-132	4.7615	5.67218	4.85778	3.58207	5.19435	4.6186	3.94743	4.45566	3.48262	4.61596	3.57798	3.73513	4.10901	2.13271	2.13271	3.079	2.13271	5.24912	3.78943	3.43198	2.3162	5.00763	4.3257	5.06065	1.8378	3.25974	4.20492	4.40682	3.85478	4.03168	1.8378	1.8378	1.8378	2.13271	2.13271	3.88916	3.46894	2.13271	4.40149	4.81646
hsa-miR-196b	2.06586	1.80492	2.06586	2.93079	1.80492	3.8726	3.38792	1.80492	2.96373	3.5542	2.06586	2.06586	1.80492	2.06586	2.06586	2.93137	2.06586	7.32413	1.80492	3.46175	1.80492	4.83145	2.06586	5.6351	1.80492	3.10944	2.06586	2.06586	2.49483	2.06586	1.80492	5.54364	1.80492	2.06586	2.06586	2.06586	1.80492	2.06586	5.20208	1.80492
hsa-miR-340	3.87456	1.92535	2.90732	3.04041	3.18417	1.99996	3.13936	1.92535	4.3751	3.45329	3.83437	1.99996	1.92535	1.99996	3.35092	2.9487	1.99996	7.2445	3.33401	3.06287	1.92535	1.99996	4.24721	6.58312	1.92535	4.71887	4.54715	4.13311	4.79759	5.74882	1.92535	1.92535	3.35252	1.99996	1.99996	3.64754	1.92535	1.99996	5.03175	1.92535
hsa-miR-3200	2.05216	4.68803	3.45586	3.72604	1.97611	2.05216	3.29108	1.97611	3.02101	4.58498	3.15195	3.73315	3.90358	2.05216	3.56301	3.69064	3.72776	2.05216	2.96934	3.66998	3.72712	2.05216	4.09584	1.97611	1.97611	3.8539	2.05216	2.05216	1.97611	2.05216	4.93138	1.97611	1.97611	2.05216	4.10876	4.5063	1.97611	2.05216	3.98369	1.97611
hsa-miR-218	1.97382	1.95283	4.28001	4.90821	3.10737	1.97382	4.12472	1.95283	1.95283	1.95283	1.97382	1.97382	1.95283	1.97382	1.97382	3.16892	1.97382	3.45404	1.95283	4.41917	1.95283	1.97382	1.97382	2.82973	1.95283	1.95283	1.97382	1.97382	1.95283	1.97382	2.87029	1.95283	1.95283	1.97382	1.97382	1.97382	1.95283	1.97382	1.95283	1.95283
hsa-miR-3613	4.10229	4.55788	2.11243	4.23193	1.85022	5.53182	2.66677	6.17866	3.56818	4.8289	3.15629	2.11243	2.46864	2.11243	4.05332	3.47509	4.24802	2.11243	4.19279	2.46134	4.80216	2.11243	4.6706	1.85022	1.85022	5.24825	4.53819	2.11243	4.28376	2.11243	1.85022	3.77371	5.11924	5.48111	5.09315	2.11243	5.4967	5.44919	3.11411	1.85022
hsa-miR-1307-5p	1.98373	1.92505	3.96361	5.54083	2.71056	4.26696	4.47587	1.92505	2.66989	1.92505	4.35167	1.98373	1.92505	1.98373	1.98373	3.99103	1.98373	1.98373	1.92505	3.4055	2.58012	1.98373	2.7737	1.92505	1.92505	3.16441	3.88701	1.98373	3.72664	1.98373	1.92505	3.28154	5.5002	1.98373	1.98373	1.98373	1.92505	1.98373	1.92505	1.92505
hsa-miR-3158	2.07344	1.95435	3.48928	3.4588	3.74155	2.07344	3.69499	1.95435	3.30475	3.64019	3.18274	3.76897	1.95435	2.07344	2.07344	3.34169	2.07344	2.07344	1.95435	2.82266	3.77281	2.07344	3.33772	1.95435	4.76409	3.2381	4.26606	2.07344	3.37072	4.08276	1.95435	4.75313	1.95435	2.07344	4.14782	2.07344	4.20588	2.07344	1.95435	1.95435
hsa-miR-335-5p	2.0345	1.88673	3.57738	3.83634	2.60856	4.42268	3.55684	3.87401	4.73891	1.88673	3.69623	2.0345	3.1578	2.0345	2.0345	3.26377	4.45192	4.39856	1.88673	3.07021	4.43521	2.0345	3.41724	4.30725	1.88673	3.22364	2.0345	2.0345	3.77864	4.44655	1.88673	1.88673	1.88673	2.0345	2.0345	2.0345	3.72483	2.0345	1.88673	1.88673
hsa-miR-1249	2.1353	4.26695	3.17434	2.92927	1.90383	2.1353	3.51028	2.28469	2.57791	3.36527	3.68774	2.1353	1.90383	2.1353	3.68232	3.10175	2.1353	3.49472	2.87762	2.80448	3.12328	2.1353	2.1353	2.27381	5.11663	2.74119	2.1353	2.1353	1.90383	4.83222	1.90383	4.52225	1.90383	2.1353	2.1353	2.1353	3.57296	2.1353	3.27882	1.90383
hsa-miR-28-5p	2.05864	3.84806	3.60909	4.04287	2.29281	2.05864	3.54856	1.84231	2.62868	1.84231	2.05864	2.05864	1.84231	2.05864	2.05864	2.77271	2.05864	5.50565	2.32988	2.67961	2.82508	2.05864	3.21215	4.67274	1.84231	3.1338	2.05864	2.05864	3.82977	4.48253	1.84231	1.84231	1.84231	2.05864	3.95129	3.75433	5.5626	2.05864	3.79642	2.87653
hsa-miR-365	1.99916	1.9359	3.5225	4.28167	2.69192	1.99916	3.75387	1.9359	2.17953	1.9359	2.99358	1.99916	4.16148	1.99916	1.99916	3.71882	3.51422	3.48476	3.41803	3.06315	4.56012	1.99916	1.99916	3.72606	1.9359	2.2062	4.31001	1.99916	4.80901	1.99916	1.9359	1.9359	1.9359	1.99916	1.99916	1.99916	1.9359	5.17786	1.9359	1.9359
hsa-miR-1294	2.05661	1.98556	3.23124	2.87789	3.73639	2.05661	3.04161	1.98556	1.98556	3.05933	2.05661	2.05661	3.42452	2.05661	2.05661	3.05737	2.05661	2.05661	1.98556	2.88291	3.51027	2.05661	2.05661	1.98556	1.98556	1.98556	2.05661	2.05661	1.98556	2.05661	1.98556	1.98556	1.98556	2.05661	2.05661	2.05661	1.98556	2.05661	1.98556	1.98556
hsa-miR-1229	2.05068	3.6409	2.05068	2.91275	1.95619	2.05068	2.64037	3.76388	1.95619	1.95619	2.05068	2.05068	2.32366	2.05068	2.05068	3.36601	3.77934	2.05068	3.02036	3.0994	4.30018	2.05068	2.05068	1.95619	1.95619	1.95619	2.05068	2.05068	1.95619	2.05068	1.95619	1.95619	1.95619	2.05068	2.05068	3.95161	1.95619	2.05068	3.50885	1.95619
hsa-miR-195	2.06632	2.4287	3.25062	3.51806	3.0149	2.06632	3.07516	2.28847	3.03452	2.75442	2.06632	3.48457	2.82176	3.70001	3.34102	3.42764	4.29345	5.48319	2.59693	3.01157	3.70114	2.06632	2.06632	5.19686	3.07702	2.63878	3.4281	4.07907	3.37259	4.64621	2.63405	1.49064	3.55738	2.06632	3.80147	2.06632	3.5879	2.06632	2.45954	3.15495
hsa-miR-1301	2.10625	4.38665	4.27173	2.95976	2.34341	5.00755	3.22361	3.95575	2.94693	3.39411	3.15943	3.71601	5.34383	4.56462	3.55307	2.63538	2.10625	2.10625	3.85289	2.53741	1.85307	2.10625	2.97027	1.85307	3.73009	3.17123	2.10625	2.10625	3.89537	4.01392	4.24795	1.85307	1.85307	2.10625	2.10625	3.87075	1.85307	2.10625	3.89804	1.85307
hsa-miR-34c	1.93826	2.04684	1.93826	1.93826	2.04684	1.93826	2.04684	2.04684	2.04684	2.04684	1.93826	1.93826	2.04684	1.93826	1.93826	2.14061	1.93826	6.48468	2.04684	2.04684	2.04684	1.93826	2.74277	6.6053	2.04684	2.04684	1.93826	1.93826	2.04684	1.93826	2.04684	2.04684	2.04684	3.83043	1.93826	1.93826	2.04684	1.93826	2.04684	2.04684
hsa-miR-127	1.92297	2.12398	1.92297	2.62534	2.12398	3.57905	4.4691	2.12398	2.12398	2.12398	1.92297	1.92297	2.12398	1.92297	3.64177	2.38741	1.92297	5.89735	2.12398	2.76591	2.12398	4.45795	1.92297	4.49141	2.12398	2.12398	1.92297	1.92297	2.12398	1.92297	2.12398	2.12398	2.12398	1.92297	1.92297	3.47173	2.12398	1.92297	2.12398	2.12398
hsa-miR-1	3.63306	2.34247	2.7296	2.62648	3.07234	3.52765	3.02346	2.34247	2.34247	2.34247	1.88208	3.76684	4.62546	1.88208	1.88208	3.49484	1.88208	4.82384	2.34247	3.9694	3.20104	5.05671	4.13314	5.50578	2.34247	5.00831	1.88208	6.07077	2.34247	6.03529	2.34247	2.34247	2.34247	1.88208	5.32514	3.93178	2.34247	1.88208	2.34247	2.34247
hsa-miR-3605-3p	2.06005	1.95329	2.06005	2.86005	1.95329	2.06005	3.06492	3.56334	1.95329	3.21781	2.06005	2.06005	1.95329	2.06005	2.06005	3.00747	2.06005	2.06005	1.95329	2.66811	1.95329	5.17162	2.06005	1.95329	5.11287	1.95329	2.06005	2.06005	1.95329	2.06005	1.95329	1.95329	1.95329	2.06005	2.06005	3.96108	3.84185	2.06005	4.72274	1.95329
hsa-miR-1270	1.98177	1.99663	2.93621	2.95822	4.14487	1.98177	3.40273	1.99663	1.99663	4.03128	1.98177	4.75206	1.99663	1.98177	1.98177	2.50148	1.98177	2.31689	4.2305	2.69154	1.99663	4.81843	1.98177	1.99663	5.22039	1.99663	1.98177	1.98177	1.99663	3.85547	1.99663	1.99663	1.99663	1.98177	3.91615	1.98177	1.99663	1.98177	1.99663	1.99663
hsa-miR-204	1.91967	3.13286	4.86922	4.52216	4.45494	1.91967	4.42913	2.14067	2.14067	2.14067	1.91967	1.91967	2.14067	1.91967	1.91967	3.31403	3.80632	2.84058	2.14067	2.9684	2.14067	1.91967	1.91967	2.14067	2.14067	2.14067	1.91967	5.17887	2.14067	1.91967	2.14067	2.14067	2.14067	3.69905	1.91967	1.91967	2.14067	1.91967	2.14067	2.14067
hsa-miR-1226	2.06682	3.49407	2.06682	3.25151	3.62166	2.06682	3.01894	1.93228	3.06922	1.93228	3.18655	2.06682	3.78069	4.03826	2.06682	3.00176	2.06682	2.06682	2.88477	2.34245	3.1052	2.06682	2.06682	1.93228	1.93228	1.93228	2.06682	2.06682	3.09505	2.06682	1.93228	1.93228	1.93228	2.06682	2.06682	2.06682	1.93228	2.06682	1.93228	1.93228
hsa-miR-1292	2.05016	1.93683	2.05016	3.05013	1.93683	2.05016	2.82632	1.93683	1.93683	1.93683	2.05016	2.05016	1.93683	2.05016	2.05016	2.76582	2.05016	2.05016	1.93683	2.68292	1.93683	5.0902	2.05016	2.93379	5.12802	1.93683	2.05016	2.05016	3.037	2.05016	1.93683	1.93683	3.57707	2.05016	2.05016	2.05016	3.42887	2.05016	1.93683	1.93683
hsa-miR-224	3.98862	4.81922	3.33351	2.00612	2.24627	2.00612	2.79377	1.95239	3.04795	1.95239	2.00612	2.00612	1.95239	2.00612	2.00612	2.37692	2.00612	2.9401	3.51837	2.79999	3.6746	2.00612	2.00612	1.95239	1.95239	1.95239	2.00612	2.00612	1.95239	2.00612	1.95239	1.95239	1.95239	2.00612	4.5693	2.00612	1.95239	2.00612	1.95239	1.95239
hsa-miR-193b	1.97141	3.21152	4.12339	4.50606	3.3248	1.97141	3.89211	1.94263	2.29609	1.94263	1.97141	1.97141	1.94263	1.97141	1.97141	3.19024	1.97141	3.19686	1.94263	2.57142	1.94263	1.97141	1.97141	2.68713	1.94263	2.33479	1.97141	1.97141	1.94263	1.97141	1.94263	1.94263	1.94263	1.97141	1.97141	1.97141	1.94263	1.97141	1.94263	1.94263
hsa-miR-1287	1.96947	1.95129	1.96947	2.43769	1.95129	1.96947	3.58357	1.95129	1.95129	1.95129	1.96947	1.96947	1.95129	1.96947	1.96947	2.3977	1.96947	1.96947	1.95129	3.48741	1.95129	1.96947	1.96947	1.95129	1.95129	3.13793	1.96947	5.26551	1.95129	1.96947	1.95129	1.95129	1.95129	1.96947	1.96947	1.96947	1.95129	1.96947	1.95129	1.95129
hsa-miR-181c	1.95974	2.00729	3.61545	3.74335	2.59507	1.95974	3.36436	2.00729	2.52334	2.00729	1.95974	1.95974	2.00729	1.95974	1.95974	2.75602	1.95974	3.67908	2.00729	2.84382	2.00729	1.95974	1.95974	4.67969	2.00729	3.04639	1.95974	4.02838	2.00729	3.68714	2.00729	2.00729	2.00729	1.95974	1.95974	1.95974	2.00729	1.95974	2.00729	2.00729
hsa-miR-193a-3p	1.98379	1.9838	1.98379	3.04598	1.9838	1.98379	2.33096	1.9838	1.9838	3.25292	1.98379	1.98379	4.97825	4.41048	1.98379	2.62122	1.98379	3.69686	1.9838	2.78229	2.47294	1.98379	1.98379	2.42834	1.9838	1.9838	1.98379	1.98379	1.9838	1.98379	1.9838	1.9838	1.9838	1.98379	1.98379	1.98379	1.9838	1.98379	1.9838	1.9838
hsa-miR-3157-5p	1.99657	1.99232	1.99657	2.63658	1.99232	1.99657	2.61665	1.99232	1.99232	3.37401	1.99657	1.99657	1.99232	1.99657	1.99657	2.68752	1.99657	1.99657	1.99232	2.55558	1.99232	1.99657	1.99657	1.99232	1.99232	1.99232	1.99657	1.99657	1.99232	1.99657	1.99232	1.99232	1.99232	1.99657	1.99657	1.99657	1.99232	1.99657	1.99232	1.99232
hsa-miR-33a	1.95046	2.03199	1.95046	3.1772	2.03199	3.71022	2.60193	2.03199	2.03199	2.03199	1.95046	1.95046	5.56743	1.95046	1.95046	2.40151	3.44704	5.07809	2.03199	2.52743	2.03199	1.95046	1.95046	2.79315	2.03199	2.03199	1.95046	1.95046	2.03199	1.95046	2.03199	2.03199	2.03199	1.95046	1.95046	1.95046	2.03199	1.95046	2.03199	2.03199
hsa-miR-3187	2.00104	1.96557	2.00104	2.61714	1.96557	3.90945	2.55101	3.61274	3.17392	3.06337	2.00104	2.00104	1.96557	2.00104	2.00104	2.6542	2.00104	2.34614	1.96557	2.67033	1.96557	2.00104	2.00104	1.96557	1.96557	1.96557	2.00104	2.00104	1.96557	2.00104	1.96557	1.96557	1.96557	2.00104	2.00104	2.00104	1.96557	2.00104	1.96557	1.96557
hsa-miR-3909	1.98278	1.99014	1.98278	2.91598	1.99014	1.98278	3.16224	1.99014	1.99014	1.99014	1.98278	1.98278	1.99014	1.98278	1.98278	2.2204	1.98278	1.98278	1.99014	2.36475	1.99014	1.98278	1.98278	1.99014	1.99014	1.99014	1.98278	1.98278	1.99014	1.98278	1.99014	1.99014	1.99014	1.98278	1.98278	1.98278	1.99014	1.98278	1.99014	1.99014
hsa-miR-3173	1.9949	1.97624	1.9949	2.80779	1.97624	1.9949	2.76097	1.97624	1.97624	1.97624	1.9949	1.9949	1.97624	1.9949	1.9949	2.91308	1.9949	2.3415	1.97624	2.42891	3.73643	1.9949	1.9949	2.55984	1.97624	1.97624	4.10961	1.9949	3.91392	1.9949	1.97624	1.97624	1.97624	1.9949	1.9949	1.9949	1.97624	1.9949	1.97624	1.97624
hsa-miR-1224-5p	1.99038	1.99925	4.31956	2.45586	1.99925	1.99038	2.59418	1.99925	1.99925	2.81463	1.99038	1.99038	1.99925	1.99038	1.99038	2.32055	1.99038	2.50783	1.99925	2.46179	1.99925	1.99038	2.91972	1.99925	4.89291	2.95975	1.99038	1.99038	1.99925	1.99038	1.99925	1.99925	1.99925	1.99038	1.99038	1.99038	1.99925	1.99038	1.99925	1.99925
hsa-miR-1251	1.96874	1.98196	3.16157	3.93977	2.47128	1.96874	3.54415	1.98196	1.98196	1.98196	1.96874	1.96874	1.98196	1.96874	1.96874	2.88875	1.96874	1.96874	1.98196	2.37035	2.79493	1.96874	1.96874	1.98196	1.98196	1.98196	1.96874	1.96874	1.98196	1.96874	1.98196	1.98196	1.98196	1.96874	1.96874	1.96874	1.98196	1.96874	1.98196	1.98196
hsa-miR-301b	2.00466	1.96068	2.98767	2.75582	2.23667	2.00466	2.60142	1.96068	2.8346	3.05645	2.00466	2.00466	1.96068	2.00466	2.00466	2.38452	2.00466	2.68889	1.96068	2.49249	1.96068	2.00466	2.00466	2.37742	1.96068	2.18019	2.00466	2.00466	1.96068	2.00466	1.96068	1.96068	1.96068	2.00466	2.00466	2.00466	2.42939	2.00466	1.96068	1.96068
hsa-miR-1304	1.9993	1.98033	1.9993	1.9993	1.98033	1.9993	1.98033	1.98033	2.93702	1.98033	3.16993	1.9993	1.98033	1.9993	1.9993	1.9993	1.9993	1.9993	1.98033	2.47887	1.98033	1.9993	1.9993	1.98033	1.98033	1.98033	1.9993	1.9993	1.98033	1.9993	1.98033	1.98033	1.98033	1.9993	1.9993	1.9993	1.98033	1.9993	3.19127	1.98033
hsa-miR-3176	1.98132	1.98543	1.98132	1.98132	1.98543	1.98132	1.98543	1.98543	1.98543	1.98543	1.98132	1.98132	1.98543	1.98132	1.98132	2.19994	1.98132	1.98132	1.98543	2.616	1.98543	1.98132	1.98132	1.98543	1.98543	1.98543	1.98132	1.98132	1.98543	1.98132	1.98543	1.98543	1.98543	1.98132	1.98132	3.75631	1.98543	1.98132	3.86348	1.98543
hsa-miR-1271	1.98777	1.9878	1.98777	2.88418	1.9878	1.98777	2.56396	1.9878	2.85674	1.9878	3.09389	1.98777	1.9878	1.98777	1.98777	2.58731	1.98777	1.98777	1.9878	2.36614	1.9878	1.98777	1.98777	1.9878	1.9878	1.9878	1.98777	1.98777	1.9878	1.98777	1.9878	1.9878	1.9878	1.98777	1.98777	1.98777	1.9878	1.98777	3.46099	1.9878
hsa-miR-190b	1.98056	1.99143	1.98056	2.51692	1.99143	1.98056	2.0853	1.99143	1.99143	2.86203	1.98056	3.61343	1.99143	1.98056	1.98056	2.20101	1.98056	2.66666	1.99143	2.54977	1.99143	1.98056	1.98056	1.99143	1.99143	1.99143	1.98056	1.98056	1.99143	1.98056	1.99143	1.99143	1.99143	1.98056	1.98056	1.98056	1.99143	1.98056	3.77457	1.99143
hsa-miR-330	1.99981	3.58839	1.99981	2.32128	1.97361	1.99981	2.23597	1.97361	2.29203	1.97361	1.99981	1.99981	1.97361	1.99981	1.99981	2.39332	1.99981	3.4484	1.97361	2.39197	2.70739	1.99981	1.99981	2.36135	1.97361	1.97361	1.99981	1.99981	1.97361	1.99981	1.97361	1.97361	1.97361	1.99981	1.99981	1.99981	1.97361	1.99981	1.97361	1.97361
hsa-miR-149	1.95004	2.06125	1.95004	2.774	2.06125	1.95004	2.43912	2.06125	2.06125	2.06125	1.95004	3.34625	2.06125	1.95004	1.95004	2.21629	1.95004	4.37805	2.06125	2.2748	2.06125	1.95004	1.95004	3.02765	2.06125	2.06125	1.95004	1.95004	2.06125	1.95004	2.06125	2.06125	2.06125	1.95004	1.95004	1.95004	2.06125	1.95004	2.06125	2.06125
hsa-miR-3163	1.99068	1.98394	1.99068	1.99068	1.98394	1.99068	1.98394	1.98394	1.98394	2.89681	1.99068	1.99068	1.98394	1.99068	1.99068	2.71805	1.99068	1.99068	1.98394	2.40924	1.98394	1.99068	1.99068	1.98394	1.98394	2.16681	1.99068	1.99068	1.98394	1.99068	1.98394	1.98394	1.98394	1.99068	1.99068	1.99068	1.98394	1.99068	1.98394	1.98394
hsa-miR-3140-3p	1.98212	1.98611	1.98212	1.98212	1.98611	1.98212	1.98611	1.98611	1.98611	1.98611	1.98212	1.98212	1.98611	1.98212	1.98212	2.32682	1.98212	1.98212	1.98611	2.45137	1.98611	1.98212	1.98212	1.98611	1.98611	1.98611	1.98212	1.98212	1.98611	1.98212	1.98611	1.98611	1.98611	1.98212	1.98212	1.98212	1.98611	1.98212	1.98611	1.98611
hsa-miR-181d	1.96751	1.99371	2.82301	3.12545	3.04304	1.96751	2.7537	1.99371	1.99371	1.99371	1.96751	1.96751	1.99371	1.96751	1.96751	2.56607	1.96751	3.5172	1.99371	2.46918	1.99371	1.96751	1.96751	1.99371	1.99371	1.99371	1.96751	1.96751	2.56016	1.96751	1.99371	1.99371	1.99371	1.96751	1.96751	1.96751	1.99371	1.96751	1.99371	1.99371
hsa-miR-338-3p	1.95056	2.03711	2.90717	3.38389	2.03711	1.95056	2.49914	2.03711	2.03711	2.03711	1.95056	1.95056	2.03711	1.95056	1.95056	2.32022	1.95056	3.23992	2.03711	2.16486	2.03711	1.95056	1.95056	2.48494	2.03711	2.03711	1.95056	4.19951	2.03711	1.95056	5.0637	2.03711	2.03711	1.95056	1.95056	1.95056	2.03711	1.95056	2.03711	2.03711
hsa-miR-202	1.98359	1.98745	1.98359	2.33552	1.98745	1.98359	2.52126	1.98745	1.98745	1.98745	1.98359	1.98359	1.98745	1.98359	1.98359	2.23292	1.98359	1.98359	1.98745	2.28744	1.98745	1.98359	1.98359	1.98745	1.98745	1.98745	1.98359	1.98359	1.98745	1.98359	1.98745	1.98745	1.98745	1.98359	1.98359	1.98359	1.98745	1.98359	1.98745	1.98745
hsa-miR-3138-3p	1.96232	2.02688	1.96232	1.96232	2.02688	1.96232	2.02688	2.02688	2.02688	2.02688	1.96232	1.96232	2.02688	1.96232	1.96232	2.23081	1.96232	2.26074	2.02688	3.07955	2.02688	1.96232	2.71804	2.02688	2.02688	2.02688	1.96232	1.96232	2.02688	3.63088	2.02688	2.02688	2.02688	1.96232	1.96232	1.96232	2.02688	1.96232	2.02688	2.02688
hsa-miR-33b	1.99328	1.9902	1.99328	2.46122	1.9902	1.99328	2.10782	1.9902	2.81698	1.9902	1.99328	1.99328	1.9902	1.99328	1.99328	2.22826	1.99328	2.3622	1.9902	2.0372	3.17374	1.99328	1.99328	1.9902	1.9902	1.9902	1.99328	1.99328	1.9902	1.99328	1.9902	1.9902	1.9902	1.99328	1.99328	3.90117	1.9902	1.99328	4.09317	1.9902
hsa-miR-129-5p	1.95064	2.05658	1.95064	1.95064	2.05658	1.95064	2.05658	2.05658	2.05658	2.05658	1.95064	1.95064	2.05658	1.95064	1.95064	1.95064	1.95064	4.3424	2.05658	2.18098	2.05658	1.95064	1.95064	3.03155	2.05658	2.05658	1.95064	1.95064	2.05658	3.60522	2.05658	2.05658	2.05658	1.95064	1.95064	1.95064	2.05658	1.95064	2.05658	2.05658
hsa-miR-1255a-5p	1.99169	1.9916	1.99169	1.99169	1.9916	1.99169	2.53992	1.9916	1.9916	1.9916	1.99169	1.99169	1.9916	1.99169	1.99169	2.36919	1.99169	2.58332	1.9916	2.14777	1.9916	1.99169	1.99169	3.13354	1.9916	1.9916	1.99169	1.99169	1.9916	1.99169	1.9916	1.9916	1.9916	1.99169	1.99169	1.99169	1.9916	1.99169	1.9916	1.9916
hsa-miR-153	1.96294	2.01678	1.96294	2.23326	2.01678	1.96294	3.33795	2.01678	2.01678	2.01678	1.96294	1.96294	2.01678	1.96294	1.96294	2.42923	1.96294	2.97284	2.01678	2.40604	2.01678	1.96294	1.96294	2.01678	2.01678	2.01678	1.96294	1.96294	2.01678	1.96294	2.01678	2.01678	2.01678	1.96294	3.69848	1.96294	2.01678	1.96294	2.01678	2.01678
hsa-miR-369	1.95071	2.85767	1.95071	2.33867	2.04131	1.95071	2.25668	2.04131	4.4329	2.04131	3.25227	1.95071	2.04131	1.95071	1.95071	1.95071	1.95071	2.84758	2.04131	2.04131	2.04131	1.95071	1.95071	2.04131	2.04131	2.04131	1.95071	1.95071	2.04131	3.66086	2.04131	2.04131	2.04131	1.95071	4.27763	1.95071	2.04131	1.95071	2.04131	2.04131
hsa-miR-3691	1.98746	1.98377	1.98746	1.98746	1.98377	1.98746	1.98377	1.98377	1.98377	1.98377	1.98746	1.98746	1.98377	1.98746	1.98746	1.98746	1.98746	1.98746	1.98377	2.3132	1.98377	1.98746	1.98746	1.98377	1.98377	1.98377	1.98746	1.98746	1.98377	1.98746	1.98377	1.98377	1.98377	1.98746	1.98746	1.98746	1.98377	1.98746	1.98377	1.98377
hsa-miR-381	4.21386	2.16028	1.9267	1.9267	2.16028	1.9267	2.16028	2.16028	2.16028	2.16028	1.9267	1.9267	2.16028	1.9267	1.9267	1.9267	1.9267	4.06769	2.16028	2.16028	2.16028	1.9267	1.9267	3.52842	2.16028	2.16028	1.9267	1.9267	2.16028	4.11115	2.16028	2.16028	2.16028	1.9267	3.63239	1.9267	2.16028	1.9267	2.16028	2.16028
hsa-miR-147	1.9573	2.04828	1.9573	1.9573	2.04828	1.9573	2.04828	2.04828	2.04828	2.04828	1.9573	1.9573	2.04828	1.9573	1.9573	1.9573	1.9573	4.14072	2.04828	2.04828	2.04828	1.9573	1.9573	2.04828	2.04828	2.04828	1.9573	1.9573	2.04828	1.9573	2.04828	2.04828	2.04828	1.9573	1.9573	1.9573	2.04828	1.9573	2.04828	2.04828
hsa-miR-217	1.96439	2.00217	1.96439	1.96439	2.00217	1.96439	2.00217	2.00217	2.00217	2.00217	1.96439	1.96439	2.00217	1.96439	1.96439	1.96439	1.96439	4.14873	2.00217	2.00217	2.00217	1.96439	1.96439	3.23337	2.00217	2.00217	1.96439	1.96439	2.00217	1.96439	2.00217	2.00217	2.00217	1.96439	1.96439	1.96439	2.00217	1.96439	2.00217	2.00217
hsa-miR-379	1.93576	2.11423	1.93576	1.93576	2.11423	1.93576	2.11423	2.11423	2.11423	2.11423	1.93576	1.93576	2.11423	1.93576	1.93576	1.93576	1.93576	4.05633	2.11423	2.11423	2.11423	1.93576	1.93576	3.47126	2.11423	2.11423	1.93576	1.93576	2.11423	4.12336	2.11423	2.11423	2.11423	1.93576	4.18706	1.93576	2.11423	1.93576	2.11423	2.11423
hsa-miR-1228-3p	2.00577	1.98996	2.00577	2.00577	1.98996	2.00577	1.98996	1.98996	1.98996	1.98996	2.00577	2.00577	1.98996	2.00577	2.00577	2.29823	2.00577	2.00577	1.98996	2.27838	1.98996	2.00577	2.00577	1.98996	1.98996	1.98996	2.00577	2.00577	1.98996	2.00577	1.98996	3.63897	1.98996	2.00577	2.00577	2.00577	1.98996	2.00577	1.98996	1.98996
hsa-miR-1278	1.98256	1.9855	1.98256	1.98256	1.9855	1.98256	1.9855	1.9855	1.9855	1.9855	1.98256	1.98256	1.9855	1.98256	1.98256	2.23403	1.98256	1.98256	1.9855	2.35156	1.9855	1.98256	1.98256	1.9855	1.9855	1.9855	1.98256	1.98256	1.9855	1.98256	1.9855	1.9855	1.9855	1.98256	1.98256	1.98256	1.9855	1.98256	1.9855	1.9855
hsa-miR-196a	1.94248	2.09298	1.94248	1.94248	2.09298	1.94248	2.31516	2.09298	2.09298	2.09298	1.94248	1.94248	2.09298	1.94248	1.94248	1.94248	1.94248	4.06033	2.09298	2.21851	2.09298	1.94248	1.94248	3.07688	2.09298	2.09298	1.94248	3.92137	2.09298	3.59493	2.09298	2.09298	2.09298	1.94248	1.94248	1.94248	2.09298	1.94248	2.09298	2.09298
hcmv-miR-UL70-3p	1.85712	2.42346	1.85712	1.85712	2.42346	1.85712	2.42346	2.42346	2.42346	2.42346	1.85712	3.73559	2.42346	1.85712	1.85712	2.04603	1.85712	2.44507	2.42346	2.42346	2.42346	5.72294	2.60817	2.42346	2.42346	2.42346	1.85712	5.09261	2.42346	5.84659	2.42346	3.82498	2.42346	4.54034	6.07615	4.70637	6.41334	1.85712	2.42346	2.42346
hsa-miR-136-5p	1.95015	2.04073	1.95015	2.21861	2.04073	1.95015	2.31409	2.04073	2.04073	2.04073	1.95015	1.95015	2.04073	1.95015	1.95015	1.95015	1.95015	4.0024	2.04073	2.04073	2.04073	1.95015	1.95015	3.93313	2.04073	2.04073	1.95015	4.54345	2.04073	1.95015	2.04073	2.04073	2.04073	1.95015	1.95015	1.95015	2.04073	1.95015	2.04073	2.04073
hsa-miR-214-3p	1.96244	2.01798	1.96244	2.22849	2.6671	1.96244	2.23931	2.01798	2.01798	2.01798	1.96244	1.96244	2.01798	1.96244	1.96244	2.15093	1.96244	4.02183	2.01798	2.14304	2.01798	1.96244	1.96244	2.01798	2.01798	2.01798	1.96244	1.96244	2.01798	1.96244	2.01798	2.01798	2.01798	1.96244	1.96244	1.96244	2.01798	1.96244	2.01798	2.01798
hsa-miR-1289-3p	1.99816	1.98726	1.99816	1.99816	2.94511	1.99816	2.40493	1.98726	1.98726	1.98726	1.99816	1.99816	1.98726	1.99816	1.99816	2.28623	1.99816	1.99816	1.98726	1.98726	1.98726	1.99816	1.99816	1.98726	1.98726	1.98726	1.99816	1.99816	1.98726	1.99816	1.98726	1.98726	1.98726	1.99816	1.99816	1.99816	1.98726	1.99816	1.98726	1.98726
hsa-miR-1284-5p	1.92823	2.13554	1.92823	1.92823	2.13554	1.92823	2.13554	2.13554	2.13554	2.13554	1.92823	1.92823	2.13554	1.92823	1.92823	2.25313	1.92823	1.92823	2.13554	3.0185	2.13554	1.92823	1.92823	2.13554	2.13554	2.13554	1.92823	1.92823	2.13554	4.72614	2.13554	2.13554	2.13554	1.92823	5.34404	1.92823	2.13554	1.92823	2.13554	2.13554
hsa-miR-3139	1.97788	1.99148	1.97788	2.28978	1.99148	1.97788	1.99148	1.99148	1.99148	1.99148	1.97788	1.97788	1.99148	1.97788	1.97788	2.19885	1.97788	1.97788	1.99148	2.30317	1.99148	1.97788	2.85642	1.99148	1.99148	2.99644	1.97788	1.97788	1.99148	1.97788	1.99148	1.99148	1.99148	1.97788	1.97788	1.97788	1.99148	1.97788	1.99148	1.99148
hsa-miR-1908-5p	1.98287	1.98703	1.98287	2.34534	1.98703	1.98287	2.54859	1.98703	1.98703	1.98703	1.98287	1.98287	1.98703	1.98287	1.98287	1.98287	1.98287	1.98287	1.98703	1.98703	1.98703	1.98287	1.98287	1.98703	1.98703	1.98703	1.98287	1.98287	1.98703	1.98287	1.98703	1.98703	1.98703	1.98287	1.98287	1.98287	1.98703	1.98287	1.98703	1.98703
hsa-miR-129-2-3p	1.97198	2.75069	1.97198	2.24971	1.98349	1.97198	1.98349	1.98349	1.98349	1.98349	1.97198	1.97198	1.98349	1.97198	1.97198	2.31195	3.92278	2.77523	1.98349	2.44032	3.59397	1.97198	1.97198	1.98349	1.98349	1.98349	1.97198	1.97198	1.98349	1.97198	1.98349	1.98349	1.98349	1.97198	1.97198	1.97198	1.98349	1.97198	1.98349	1.98349
hsa-miR-206	1.95602	2.01933	1.95602	1.95602	2.01933	1.95602	2.01933	2.01933	2.01933	2.01933	1.95602	1.95602	2.01933	1.95602	1.95602	1.95602	1.95602	2.93016	2.01933	2.01933	2.01933	1.95602	1.95602	2.57738	2.01933	2.01933	1.95602	1.95602	2.01933	4.66826	2.01933	2.01933	2.01933	1.95602	1.95602	3.59035	2.01933	1.95602	4.94686	2.01933
hsa-miR-1179	1.97966	2.73312	1.97966	2.95514	2.69148	1.97966	2.48307	1.97198	1.97198	1.97198	1.97966	1.97966	1.97198	1.97966	1.97966	2.53222	1.97966	1.97966	1.97198	2.28253	1.97198	1.97966	2.76292	1.97198	1.97198	1.97198	1.97966	1.97966	1.97198	1.97966	1.97198	1.97198	1.97198	1.97966	1.97966	1.97966	1.97198	1.97966	1.97198	1.97198
hsa-miR-212-5p	1.97054	1.98596	1.97054	1.97054	1.98596	1.97054	1.98596	1.98596	1.98596	1.98596	1.97054	1.97054	1.98596	1.97054	1.97054	1.97054	1.97054	3.85297	1.98596	2.07843	1.98596	1.97054	1.97054	3.42282	1.98596	1.98596	1.97054	1.97054	1.98596	1.97054	1.98596	1.98596	1.98596	1.97054	1.97054	1.97054	1.98596	1.97054	1.98596	1.98596
hsa-miR-1277-3p	1.97518	1.98371	1.97518	3.13789	1.98371	1.97518	2.77665	1.98371	1.98371	1.98371	1.97518	1.97518	1.98371	1.97518	1.97518	2.1673	1.97518	1.97518	1.98371	2.27779	1.98371	1.97518	1.97518	1.98371	1.98371	1.98371	1.97518	1.97518	1.98371	1.97518	1.98371	1.98371	1.98371	1.97518	1.97518	1.97518	1.98371	1.97518	1.98371	1.98371
hsa-miR-2278	1.9779	1.9894	1.9779	1.9779	1.9894	1.9779	1.9894	1.9894	1.9894	1.9894	1.9779	1.9779	1.9894	1.9779	1.9779	1.9779	1.9779	2.55676	1.9894	2.28524	1.9894	1.9779	2.82926	1.9894	1.9894	3.02605	1.9779	1.9779	1.9894	1.9779	1.9894	1.9894	1.9894	1.9779	1.9779	1.9779	1.9894	1.9779	1.9894	1.9894
hsa-miR-3074-5p	1.9588	2.04834	2.80279	2.41805	2.04834	1.9588	2.04834	2.04834	2.04834	2.04834	1.9588	1.9588	2.04834	1.9588	1.9588	2.14755	1.9588	2.25514	2.04834	2.84257	2.04834	1.9588	1.9588	2.04834	2.04834	2.04834	1.9588	1.9588	2.04834	3.61568	2.04834	2.04834	2.04834	1.9588	1.9588	1.9588	2.04834	1.9588	2.04834	2.04834
hsa-miR-1234	1.98161	1.98467	1.98161	1.98161	1.98467	1.98161	1.98467	1.98467	1.98467	1.98467	1.98161	1.98161	1.98467	1.98161	1.98161	2.29663	1.98161	1.98161	1.98467	2.34207	1.98467	1.98161	1.98161	1.98467	1.98467	1.98467	1.98161	1.98161	1.98467	1.98161	1.98467	1.98467	1.98467	1.98161	1.98161	1.98161	1.98467	1.98161	1.98467	1.98467
hsa-miR-3928	1.97001	2.00351	1.97001	1.97001	2.00351	1.97001	2.00351	2.00351	2.00351	2.00351	1.97001	1.97001	2.00351	1.97001	3.23484	1.97001	1.97001	2.39057	2.00351	2.74741	2.00351	1.97001	1.97001	2.00351	2.00351	2.00351	1.97001	1.97001	2.00351	1.97001	2.00351	2.00351	2.00351	1.97001	1.97001	1.97001	2.00351	1.97001	2.00351	2.00351
hsa-miR-3136	1.9892	1.98414	1.9892	1.9892	1.98414	1.9892	2.43529	1.98414	1.98414	1.98414	1.9892	1.9892	1.98414	1.9892	1.9892	1.9892	1.9892	1.9892	1.98414	1.98414	1.98414	1.9892	1.9892	1.98414	1.98414	1.98414	1.9892	1.9892	1.98414	1.9892	1.98414	1.98414	1.98414	1.9892	1.9892	1.9892	1.98414	1.9892	1.98414	1.98414
hsa-miR-1296	1.97725	1.99061	1.97725	2.55896	1.99061	1.97725	2.65419	1.99061	1.99061	1.99061	1.97725	1.97725	1.99061	1.97725	1.97725	2.1848	1.97725	2.30309	1.99061	2.11623	1.99061	1.97725	1.97725	1.99061	1.99061	1.99061	1.97725	1.97725	1.99061	1.97725	1.99061	1.99061	1.99061	1.97725	1.97725	1.97725	1.99061	1.97725	1.99061	1.99061
hsa-miR-216b	1.96366	2.01498	2.82146	2.23445	2.01498	1.96366	2.01498	2.01498	2.01498	2.01498	1.96366	1.96366	2.01498	1.96366	1.96366	1.96366	1.96366	3.71376	2.01498	2.01498	2.01498	1.96366	1.96366	3.35246	2.01498	2.01498	1.96366	1.96366	2.01498	1.96366	2.01498	2.01498	2.01498	1.96366	1.96366	1.96366	2.01498	1.96366	2.01498	2.01498
hsa-miR-2115-5p	1.97887	1.98948	1.97887	1.97887	1.98948	1.97887	1.98948	1.98948	3.22461	1.98948	3.0626	1.97887	1.98948	1.97887	1.97887	1.97887	1.97887	1.97887	1.98948	1.98948	1.98948	1.97887	1.97887	1.98948	1.98948	1.98948	1.97887	1.97887	1.98948	1.97887	1.98948	1.98948	1.98948	1.97887	1.97887	1.97887	1.98948	1.97887	1.98948	1.98948
hsa-miR-187	1.9713	1.98953	1.9713	2.67945	1.98953	1.9713	2.47407	1.98953	1.98953	1.98953	1.9713	1.9713	1.98953	1.9713	1.9713	1.9713	1.9713	3.43807	1.98953	1.98953	1.98953	1.9713	1.9713	3.06037	1.98953	1.98953	1.9713	1.9713	1.98953	1.9713	1.98953	1.98953	1.98953	1.9713	1.9713	1.9713	1.98953	1.9713	1.98953	1.98953
hsa-miR-329	2.00703	1.98969	2.00703	2.00703	1.98969	2.00703	1.98969	1.98969	1.98969	1.98969	2.00703	2.00703	3.41598	2.00703	2.00703	2.50195	2.00703	2.00703	1.98969	1.98969	1.98969	2.00703	2.00703	1.98969	1.98969	1.98969	2.00703	2.00703	2.77162	2.00703	1.98969	1.98969	1.98969	2.00703	2.00703	2.00703	1.98969	2.00703	1.98969	1.98969
bhv1-miR-B4	1.8523	2.53415	1.8523	1.8523	2.53415	1.8523	2.53415	2.53415	2.53415	2.53415	1.8523	1.8523	2.53415	1.8523	1.8523	1.8523	1.8523	1.8523	2.53415	2.53415	2.53415	6.25916	3.8383	2.53415	2.53415	2.53415	3.18163	4.40082	2.53415	5.02065	2.53415	2.53415	2.53415	4.50711	5.79507	1.8523	2.53415	1.8523	2.53415	2.53415
hsa-miR-3667-5p	1.99299	1.95878	1.99299	1.99299	1.95878	1.99299	1.95878	1.95878	2.97907	1.95878	1.99299	1.99299	1.95878	1.99299	1.99299	1.99299	1.99299	1.99299	2.76837	1.95878	1.95878	1.99299	1.99299	1.95878	1.95878	1.95878	1.99299	1.99299	1.95878	1.99299	1.95878	1.95878	1.95878	1.99299	1.99299	3.70673	1.95878	1.99299	3.29379	1.95878
hsa-miR-337	1.96944	2.0027	1.96944	1.96944	2.0027	1.96944	2.0027	2.0027	3.30253	2.0027	2.94962	1.96944	2.0027	1.96944	1.96944	2.1717	1.96944	2.9933	2.0027	2.0027	2.0027	1.96944	1.96944	2.0027	2.0027	2.0027	1.96944	1.96944	2.0027	1.96944	2.0027	2.0027	2.0027	1.96944	1.96944	1.96944	2.0027	1.96944	2.0027	2.0027
hsa-miR-3064-5p	1.98603	1.99149	1.98603	1.98603	1.99149	1.98603	1.99149	1.99149	1.99149	3.16435	1.98603	1.98603	1.99149	1.98603	1.98603	1.98603	1.98603	2.58698	1.99149	1.99149	1.99149	1.98603	1.98603	1.99149	1.99149	1.99149	1.98603	1.98603	1.99149	1.98603	1.99149	1.99149	1.99149	1.98603	1.98603	1.98603	1.99149	1.98603	1.99149	1.99149
hsa-miR-3692-3p	1.98832	1.98395	1.98832	1.98832	1.98395	1.98832	2.37396	1.98395	1.98395	1.98395	1.98832	1.98832	1.98395	1.98832	1.98832	1.98832	1.98832	1.98832	1.98395	1.98395	1.98395	1.98832	1.98832	1.98395	1.98395	1.98395	1.98832	1.98832	1.98395	1.98832	1.98395	1.98395	1.98395	1.98832	1.98832	1.98832	1.98395	1.98832	1.98395	1.98395
hsa-miR-382-5p	1.94548	2.11213	1.94548	1.94548	2.11213	1.94548	2.11213	2.11213	2.11213	2.11213	2.85494	1.94548	2.11213	1.94548	1.94548	2.26974	1.94548	3.32898	2.11213	2.11213	2.11213	1.94548	1.94548	2.11213	2.11213	2.11213	1.94548	3.91825	2.11213	1.94548	2.11213	2.11213	2.11213	1.94548	1.94548	1.94548	2.11213	1.94548	2.11213	2.11213
hsa-miR-1303	1.99119	1.9809	1.99119	2.46064	2.57024	1.99119	2.24164	1.9809	1.9809	2.40413	1.99119	1.99119	1.9809	1.99119	1.99119	2.39852	1.99119	1.99119	1.9809	2.02755	2.26589	1.99119	1.99119	1.9809	1.9809	1.9809	1.99119	1.99119	1.9809	1.99119	1.9809	1.9809	1.9809	1.99119	1.99119	1.99119	1.9809	1.99119	1.9809	1.9809
hsa-miR-376c	1.97557	1.98799	1.97557	1.97557	1.98799	1.97557	1.98799	1.98799	1.98799	1.98799	2.91166	1.97557	1.98799	1.97557	1.97557	2.24841	1.97557	2.27883	1.98799	2.40339	1.98799	1.97557	1.97557	1.98799	1.98799	1.98799	1.97557	1.97557	1.98799	1.97557	1.98799	1.98799	1.98799	1.97557	1.97557	1.97557	1.98799	1.97557	2.6336	1.98799
hsa-miR-370	1.98602	1.98809	1.98602	1.98602	1.98809	1.98602	1.98809	2.35545	1.98809	1.98809	1.98602	1.98602	1.98809	1.98602	1.98602	1.98602	1.98602	3.03105	1.98809	1.98809	1.98809	1.98602	1.98602	3.3186	1.98809	1.98809	1.98602	1.98602	1.98809	1.98602	1.98809	1.98809	1.98809	1.98602	1.98602	1.98602	1.98809	1.98602	1.98809	1.98809
hsa-miR-219-5p	1.96452	2.02124	1.96452	2.23054	2.02124	1.96452	2.24224	2.02124	2.02124	2.02124	1.96452	1.96452	2.02124	1.96452	1.96452	1.96452	1.96452	2.38172	2.02124	2.55057	2.02124	1.96452	1.96452	2.02124	2.02124	2.02124	1.96452	1.96452	2.02124	3.61887	2.02124	2.02124	2.02124	1.96452	1.96452	1.96452	2.02124	1.96452	2.02124	2.02124
hsa-miR-377	1.96443	2.00159	1.96443	1.96443	2.00159	1.96443	2.00159	2.00159	2.00159	2.00159	1.96443	1.96443	2.00159	1.96443	1.96443	2.3473	1.96443	1.96443	2.00159	2.00159	2.00159	1.96443	1.96443	2.00159	2.00159	3.5994	1.96443	1.96443	2.00159	4.19429	2.00159	2.00159	2.00159	1.96443	1.96443	1.96443	2.00159	1.96443	2.00159	2.00159
hsa-miR-1468	1.96981	2.01463	2.81266	2.49813	2.01463	1.96981	2.32285	2.01463	2.01463	2.01463	1.96981	1.96981	2.01463	1.96981	1.96981	2.52991	1.96981	1.96981	2.01463	2.28998	2.01463	1.96981	1.96981	2.01463	2.01463	2.01463	1.96981	1.96981	2.01463	1.96981	2.01463	2.01463	2.01463	1.96981	1.96981	1.96981	2.01463	1.96981	2.01463	2.01463
hsa-miR-3934	1.97348	1.98263	1.97348	1.97348	1.98263	1.97348	2.11489	1.98263	1.98263	1.98263	1.97348	1.97348	1.98263	1.97348	1.97348	1.97348	1.97348	1.97348	1.98263	1.98263	1.98263	1.97348	1.97348	1.98263	1.98263	1.98263	3.8837	1.97348	3.71013	1.97348	1.98263	1.98263	1.98263	1.97348	1.97348	1.97348	1.98263	1.97348	1.98263	1.98263
hsa-miR-216a	1.97179	1.99682	1.97179	1.97179	2.60201	1.97179	1.99682	1.99682	1.99682	1.99682	1.97179	1.97179	1.99682	1.97179	1.97179	1.97179	1.97179	3.20624	1.99682	1.99682	1.99682	1.97179	1.97179	1.99682	1.99682	1.99682	1.97179	1.97179	1.99682	1.97179	1.99682	1.99682	1.99682	1.97179	1.97179	1.97179	1.99682	1.97179	1.99682	1.99682
hsa-miR-296-3p	1.95382	2.06405	1.95382	2.32817	2.06405	1.95382	2.46085	2.06405	2.06405	2.06405	1.95382	1.95382	2.06405	1.95382	1.95382	2.32843	1.95382	2.66631	2.06405	2.24716	2.06405	1.95382	1.95382	2.06405	2.06405	2.06405	1.95382	1.95382	2.06405	4.13556	2.06405	2.06405	2.06405	1.95382	1.95382	1.95382	2.06405	1.95382	2.06405	2.06405
hsa-miR-1233-3p	1.98549	1.98205	1.98549	1.98549	2.2233	1.98549	2.06431	1.98205	1.98205	1.98205	1.98549	1.98549	1.98205	1.98549	1.98549	2.22187	1.98549	1.98549	1.98205	2.16194	1.98205	1.98549	1.98549	1.98205	1.98205	1.98205	1.98549	1.98549	1.98205	1.98549	1.98205	1.98205	1.98205	1.98549	1.98549	1.98549	1.98205	1.98549	1.98205	1.98205
hsa-miR-1914-5p	1.98676	1.98361	1.98676	1.98676	1.98361	1.98676	2.26402	1.98361	1.98361	1.98361	1.98676	1.98676	1.98361	1.98676	1.98676	1.98676	1.98676	1.98676	1.98361	1.98361	1.98361	1.98676	1.98676	1.98361	1.98361	1.98361	1.98676	1.98676	1.98361	1.98676	1.98361	1.98361	1.98361	1.98676	1.98676	1.98676	1.98361	1.98676	1.98361	1.98361
hsa-miR-137	1.96411	2.02017	1.96411	1.96411	2.02017	1.96411	2.02017	2.02017	2.02017	2.02017	1.96411	1.96411	2.02017	1.96411	1.96411	1.96411	3.36323	3.07268	2.02017	2.02017	2.02017	1.96411	1.96411	2.91964	2.02017	2.02017	1.96411	1.96411	2.02017	1.96411	2.02017	2.02017	2.02017	1.96411	1.96411	1.96411	2.02017	1.96411	2.02017	2.02017
hsa-miR-3065-5p	1.97493	1.99575	1.97493	2.76247	1.99575	1.97493	2.40367	1.99575	1.99575	1.99575	1.97493	1.97493	1.99575	1.97493	1.97493	2.16442	1.97493	1.97493	1.99575	1.99575	1.99575	1.97493	1.97493	1.99575	1.99575	1.99575	1.97493	1.97493	1.99575	1.97493	1.99575	1.99575	1.99575	1.97493	1.97493	1.97493	1.99575	1.97493	1.99575	1.99575
hsa-miR-346	1.97842	1.9864	1.97842	2.44484	1.9864	1.97842	2.34037	1.9864	1.9864	1.9864	1.97842	1.97842	1.9864	1.97842	1.97842	2.30965	1.97842	1.97842	1.9864	2.15967	1.9864	1.97842	1.97842	1.9864	1.9864	1.9864	1.97842	1.97842	1.9864	1.97842	1.9864	1.9864	1.9864	1.97842	1.97842	1.97842	1.9864	1.97842	1.9864	1.9864
hsa-miR-3124	1.97416	1.98759	1.97416	1.97416	1.98759	3.76066	1.98759	3.74173	1.98759	1.98759	1.97416	1.97416	1.98759	1.97416	1.97416	1.97416	1.97416	1.97416	1.98759	1.98759	1.98759	1.97416	1.97416	1.98759	1.98759	1.98759	1.97416	1.97416	1.98759	1.97416	1.98759	1.98759	1.98759	1.97416	1.97416	1.97416	1.98759	1.97416	1.98759	1.98759
bhv1-miR-B7	1.95216	2.06356	1.95216	1.95216	2.06356	1.95216	2.06356	2.06356	2.06356	2.06356	1.95216	1.95216	2.06356	1.95216	3.65162	1.95216	1.95216	2.667	2.06356	2.06356	2.06356	1.95216	1.95216	3.02061	2.06356	2.06356	1.95216	1.95216	2.06356	1.95216	2.06356	2.06356	2.06356	3.71578	1.95216	1.95216	2.06356	1.95216	2.06356	2.06356
hcmv-miR-US25-2-3p	1.91453	2.2079	1.91453	1.91453	2.2079	1.91453	2.2079	2.2079	2.2079	2.2079	1.91453	1.91453	2.2079	1.91453	1.91453	1.91453	1.91453	1.91453	2.2079	2.2079	2.2079	1.91453	1.91453	2.2079	2.2079	2.72298	1.91453	3.89068	2.2079	4.71166	3.65052	2.2079	2.2079	1.91453	3.61813	3.44085	2.2079	4.82666	2.2079	2.2079
hsa-miR-1250	1.98195	1.98416	1.98195	1.98195	1.98416	1.98195	2.24031	1.98416	1.98416	1.98416	1.98195	1.98195	1.98416	1.98195	1.98195	2.20599	1.98195	1.98195	1.98416	1.98416	1.98416	1.98195	1.98195	1.98416	1.98416	1.98416	1.98195	1.98195	1.98416	1.98195	1.98416	1.98416	1.98416	1.98195	1.98195	1.98195	1.98416	1.98195	1.98416	1.98416
hsa-miR-383	1.95876	2.05434	1.95876	1.95876	2.05434	1.95876	2.05434	2.05434	2.05434	2.05434	1.95876	1.95876	2.05434	1.95876	1.95876	1.95876	1.95876	2.72575	2.05434	2.05434	2.05434	1.95876	1.95876	2.05434	2.05434	2.05434	1.95876	1.95876	2.05434	1.95876	2.05434	2.05434	2.05434	1.95876	3.66137	1.95876	2.05434	1.95876	2.05434	2.05434
hsa-miR-2355-3p	1.98375	1.98071	1.98375	2.41327	1.98071	1.98375	2.15175	1.98071	1.98071	1.98071	1.98375	1.98375	1.98071	1.98375	1.98375	1.98375	1.98375	1.98375	1.98071	2.03652	1.98071	1.98375	1.98375	2.41815	1.98071	1.98071	1.98375	1.98375	1.98071	1.98375	1.98071	1.98071	1.98071	1.98375	1.98375	1.98375	1.98071	1.98375	1.98071	1.98071
hsa-miR-3174	1.97355	2.00908	1.97355	1.97355	2.00908	1.97355	2.00908	2.00908	2.00908	2.00908	1.97355	1.97355	2.00908	1.97355	1.97355	2.16146	1.97355	2.68575	2.00908	2.00908	2.00908	1.97355	1.97355	2.00908	2.00908	2.00908	1.97355	1.97355	2.00908	1.97355	2.00908	2.00908	2.00908	1.97355	1.97355	1.97355	2.00908	1.97355	2.00908	2.00908
ebv-miR-BART1-5p	1.95953	2.05119	1.95953	1.95953	2.05119	1.95953	2.05119	2.05119	2.05119	2.05119	1.95953	1.95953	2.05119	1.95953	1.95953	1.95953	1.95953	2.61145	2.05119	2.05119	2.05119	1.95953	1.95953	2.05119	2.05119	2.05119	1.95953	1.95953	2.05119	1.95953	2.05119	2.05119	2.05119	1.95953	3.66223	1.95953	2.05119	1.95953	2.05119	2.05119
hsa-miR-376a-3p	1.97444	2.00413	1.97444	1.97444	2.00413	1.97444	2.00413	2.00413	2.00413	2.00413	1.97444	1.97444	2.00413	1.97444	1.97444	1.97444	1.97444	2.68684	2.00413	2.00413	2.00413	1.97444	1.97444	2.00413	2.00413	2.00413	1.97444	1.97444	2.00413	1.97444	2.00413	2.00413	2.00413	1.97444	1.97444	1.97444	2.00413	1.97444	2.00413	2.00413
hsa-miR-1197	1.94263	2.08604	1.94263	1.94263	2.08604	1.94263	2.08604	2.08604	2.08604	2.08604	1.94263	1.94263	2.08604	1.94263	1.94263	1.94263	1.94263	1.94263	2.08604	2.08604	2.08604	1.94263	1.94263	2.08604	2.08604	2.08604	1.94263	5.38397	2.08604	1.94263	2.08604	2.08604	2.08604	1.94263	1.94263	1.94263	2.08604	1.94263	2.08604	2.08604
hsa-miR-1286	1.9514	2.06964	1.9514	1.9514	2.06964	1.9514	2.06964	2.06964	2.06964	2.06964	1.9514	1.9514	2.06964	1.9514	1.9514	1.9514	1.9514	2.36742	2.06964	2.06964	2.06964	1.9514	1.9514	2.06964	2.06964	2.06964	1.9514	1.9514	2.06964	4.48359	2.06964	2.06964	2.06964	1.9514	1.9514	1.9514	2.06964	1.9514	2.06964	2.06964
hsa-miR-1911	1.93812	2.12038	1.93812	1.93812	2.12038	1.93812	2.12038	2.12038	2.12038	2.12038	1.93812	1.93812	2.12038	1.93812	1.93812	1.93812	1.93812	1.93812	2.12038	2.12038	2.12038	1.93812	1.93812	2.12038	2.12038	2.12038	1.93812	1.93812	2.12038	4.11827	2.12038	2.12038	2.12038	1.93812	4.53758	1.93812	2.12038	1.93812	2.12038	2.12038
hsa-miR-2277-5p	1.97646	1.99675	1.97646	2.24279	1.99675	1.97646	2.21359	1.99675	1.99675	1.99675	1.97646	1.97646	1.99675	1.97646	1.97646	1.97646	1.97646	2.4865	1.99675	1.99675	1.99675	1.97646	1.97646	1.99675	1.99675	1.99675	1.97646	1.97646	1.99675	1.97646	1.99675	1.99675	1.99675	1.97646	1.97646	1.97646	1.99675	1.97646	1.99675	1.99675
hsa-miR-3189	1.95092	2.07309	1.95092	1.95092	2.07309	1.95092	2.07309	2.07309	2.07309	2.07309	1.95092	1.95092	2.07309	1.95092	1.95092	1.95092	1.95092	2.53578	2.07309	2.07309	2.07309	4.4482	1.95092	2.07309	2.07309	2.07309	1.95092	1.95092	2.07309	1.95092	2.07309	2.07309	2.07309	1.95092	1.95092	1.95092	2.07309	1.95092	2.07309	2.07309
hsa-miR-409-3p	1.95649	1.99783	3.15897	2.2309	2.45226	4.55186	2.96	1.99783	3.40125	1.99783	2.89862	1.95649	4.90896	1.95649	1.95649	2.50176	1.95649	3.12813	1.99783	2.28806	3.398	1.95649	1.95649	1.99783	1.99783	1.99783	1.95649	5.28618	1.99783	1.95649	1.99783	1.99783	1.99783	1.95649	1.95649	1.95649	1.99783	1.95649	1.99783	1.99783
hsa-miR-410	3.70682	2.08449	1.94008	1.94008	2.08449	4.49326	2.08449	2.08449	2.08449	2.08449	1.94008	1.94008	2.08449	1.94008	1.94008	2.13133	1.94008	2.53531	2.08449	2.08449	2.08449	1.94008	1.94008	2.08449	2.08449	2.08449	1.94008	1.94008	4.36272	1.94008	2.08449	2.08449	2.08449	1.94008	3.67322	1.94008	2.08449	1.94008	2.08449	2.08449
hsa-miR-421	2.12381	1.97008	2.12381	3.25596	3.20926	4.27247	2.97206	1.97008	1.97008	3.22281	3.32318	3.95701	3.52835	2.12381	2.12381	2.93492	2.12381	3.26314	3.14275	2.68816	1.97008	2.12381	3.10777	4.32921	1.97008	2.82765	2.12381	2.12381	2.96826	2.12381	1.97008	1.97008	1.97008	2.12381	2.12381	2.12381	3.605	2.12381	3.28721	5.77782
hsa-miR-424	4.66941	6.37156	3.43512	4.87714	2.33313	7.38461	4.46841	4.41639	4.00038	4.9091	4.83287	4.56853	5.04851	4.49572	4.61376	4.41404	2.15551	6.3575	4.98476	4.79709	5.92734	4.90478	4.1417	3.88422	1.67717	3.78627	2.15551	4.33022	3.2896	3.97149	5.39428	2.48425	4.50053	2.15551	5.0183	2.15551	5.10151	2.15551	1.67717	1.67717
hsa-miR-425	7.77992	7.93772	7.8603	7.65697	7.85112	7.94968	8.52561	7.95196	8.21371	7.13364	8.2239	7.16544	7.86391	7.38162	8.25416	8.24934	8.37055	6.80805	8.36466	8.04843	8.25559	8.54749	8.0654	9.16542	8.32502	8.30927	8.2059	8.69176	8.11986	8.04076	9.21587	8.9785	7.26565	7.20375	6.82234	8.33292	7.04349	8.70768	8.54304	9.23151
hsa-miR-429	1.91954	2.09519	3.90603	4.72895	3.03441	1.91954	3.99529	2.09519	2.09519	2.09519	1.91954	1.91954	2.09519	1.91954	3.24678	3.21914	1.91954	7.21918	2.09519	2.6973	2.09519	1.91954	3.02065	7.66078	2.09519	2.09519	1.91954	1.91954	2.09519	1.91954	2.09519	3.04113	2.09519	4.75123	1.91954	1.91954	2.09519	1.91954	2.09519	2.09519
hsa-miR-431-5p	1.97562	1.99005	1.97562	2.25426	1.99005	1.97562	2.80381	1.99005	1.99005	1.99005	1.97562	1.97562	1.99005	1.97562	1.97562	1.97562	1.97562	2.8844	1.99005	1.99005	1.99005	1.97562	1.97562	1.99005	1.99005	1.99005	1.97562	1.97562	1.99005	1.97562	1.99005	1.99005	1.99005	1.97562	1.97562	1.97562	1.99005	1.97562	1.99005	1.99005
hsa-miR-432	3.86182	1.96124	1.98164	1.98164	1.96124	1.98164	2.626	1.96124	1.96124	1.96124	1.98164	1.98164	1.96124	1.98164	1.98164	2.18517	1.98164	1.98164	1.96124	2.38366	3.71177	1.98164	1.98164	4.2199	1.96124	1.96124	1.98164	1.98164	1.96124	4.34376	1.96124	1.96124	1.96124	1.98164	1.98164	1.98164	1.96124	1.98164	1.96124	1.96124
hsa-miR-4326	2.03114	1.95551	2.03114	2.58252	1.95551	2.03114	2.74597	1.95551	1.95551	3.10003	2.03114	3.70976	3.88376	2.03114	2.03114	2.53543	2.03114	2.03114	1.95551	1.95551	1.95551	2.03114	2.93213	2.82027	5.00126	3.17448	2.03114	2.03114	3.1968	2.03114	1.95551	1.95551	1.95551	4.81509	2.03114	2.03114	1.95551	2.03114	1.95551	1.95551
hsa-miR-433	1.97033	2.01471	1.97033	1.97033	2.01471	1.97033	2.01471	2.01471	2.01471	2.01471	1.97033	1.97033	2.01471	1.97033	1.97033	1.97033	1.97033	3.03536	2.01471	2.01471	2.01471	1.97033	1.97033	2.01471	2.01471	2.01471	1.97033	1.97033	2.01471	1.97033	2.01471	2.01471	2.01471	1.97033	1.97033	1.97033	2.01471	1.97033	2.01471	2.01471
hsa-miR-449a	1.96029	2.01033	1.96029	2.49168	2.01033	1.96029	2.67949	2.01033	2.01033	3.20477	1.96029	1.96029	2.01033	1.96029	1.96029	2.28787	1.96029	2.25794	2.01033	2.20806	2.01033	4.47982	1.96029	2.01033	2.01033	2.01033	1.96029	1.96029	2.01033	1.96029	2.01033	2.01033	2.01033	1.96029	1.96029	1.96029	2.01033	1.96029	2.01033	2.01033
hsa-miR-450a	2.01605	1.92235	3.77742	3.28304	3.8568	3.83354	3.02192	4.52327	3.0398	1.92235	2.01605	2.01605	1.92235	2.01605	2.01605	2.73182	3.56173	4.41018	1.92235	2.88488	3.37539	2.01605	3.1723	2.74564	1.92235	3.7004	2.01605	2.01605	1.92235	2.01605	1.92235	1.92235	1.92235	2.01605	2.01605	2.01605	1.92235	2.01605	1.92235	2.94903
hsa-miR-450b	1.93505	2.0444	1.93505	2.89215	2.0444	1.93505	2.36559	2.0444	3.70732	2.0444	1.93505	1.93505	2.0444	1.93505	1.93505	2.73898	1.93505	2.66768	2.0444	3.82232	2.0444	1.93505	2.70356	5.13758	2.0444	3.81066	3.78663	4.95856	5.18678	3.63184	2.0444	2.0444	2.0444	1.93505	5.10466	1.93505	2.0444	6.81391	2.0444	2.0444
hsa-miR-451	15.0196	15.1469	13.9225	13.9386	12.868	15.398	14.356	15.5721	16.1889	14.796	15.9009	15.2897	15.2032	15.1573	15.3582	15.4783	15.9078	11.0631	15.3167	15.9277	16.5974	14.2259	15.2399	14.6754	14.0668	15.2451	15.517	15.649	15.4774	14.9638	16.781	15.7642	15.1416	15.102	15.3128	14.8061	15.9071	14.8944	14.026	14.7736
hsa-miR-452	1.95919	2.05234	3.12538	2.98827	2.05234	1.95919	2.7598	2.05234	2.05234	2.05234	2.87289	1.95919	2.05234	1.95919	1.95919	2.2255	1.95919	2.25519	2.05234	2.17305	2.05234	1.95919	1.95919	2.05234	2.05234	2.05234	1.95919	1.95919	2.05234	1.95919	2.05234	2.05234	2.05234	1.95919	1.95919	1.95919	2.05234	1.95919	2.05234	2.05234
hsa-miR-455-5p	1.96395	2.02291	1.96395	2.7904	2.02291	1.96395	2.80534	2.02291	2.02291	2.02291	1.96395	1.96395	2.02291	1.96395	1.96395	2.231	1.96395	3.49532	2.02291	2.1413	2.02291	1.96395	1.96395	2.02291	2.02291	2.02291	1.96395	1.96395	2.02291	1.96395	2.02291	2.02291	2.02291	1.96395	1.96395	1.96395	2.02291	1.96395	2.02291	2.02291
hsa-miR-4646-3p	2.06331	1.95164	3.79231	2.97799	1.95164	2.06331	3.03877	1.95164	1.95164	1.95164	2.06331	2.06331	1.95164	2.06331	2.06331	3.15219	2.06331	2.57887	1.95164	2.81701	3.39585	2.06331	2.06331	4.30164	1.95164	1.95164	2.06331	2.06331	1.95164	2.06331	3.92281	4.66496	1.95164	2.06331	2.06331	2.06331	1.95164	5.67116	1.95164	5.37983
hsa-miR-4657	1.96505	2.01061	3.1365	1.96505	2.01061	1.96505	2.85357	2.01061	2.01061	2.01061	1.96505	1.96505	2.01061	1.96505	1.96505	1.96505	1.96505	3.4553	2.01061	2.44361	2.01061	1.96505	1.96505	2.01061	2.01061	2.01061	1.96505	1.96505	2.01061	1.96505	2.01061	2.01061	2.01061	1.96505	1.96505	1.96505	2.01061	1.96505	2.01061	2.01061
hsa-miR-466	1.97986	1.98636	1.97986	1.97986	1.98636	1.97986	1.98636	1.98636	1.98636	1.98636	1.97986	1.97986	1.98636	1.97986	1.97986	2.30719	1.97986	1.97986	1.98636	2.15027	1.98636	1.97986	1.97986	1.98636	1.98636	1.98636	1.97986	1.97986	1.98636	1.97986	1.98636	1.98636	1.98636	1.97986	1.97986	1.97986	1.98636	1.97986	1.98636	1.98636
hsa-miR-4685	4.74744	4.26422	3.93689	3.39417	3.13717	2.11239	3.84572	1.83487	1.83487	3.65161	2.11239	3.71862	1.83487	2.11239	4.68911	3.62974	2.11239	2.59242	4.75767	3.61619	3.63919	2.11239	3.31008	3.7831	1.83487	3.53984	2.11239	4.39191	3.25964	2.11239	4.6543	1.83487	1.83487	2.11239	2.11239	2.11239	1.83487	2.11239	3.68027	1.83487
hsa-miR-4688-5p	1.98761	1.9838	1.98761	1.98761	1.9838	1.98761	1.9838	1.9838	2.3239	1.9838	1.98761	1.98761	1.9838	1.98761	1.98761	1.98761	1.98761	1.98761	1.9838	1.9838	1.9838	1.98761	1.98761	1.9838	1.9838	1.9838	1.98761	1.98761	1.9838	1.98761	1.9838	1.9838	1.9838	1.98761	1.98761	1.98761	1.9838	1.98761	1.9838	1.9838
hsa-miR-4695-3p	1.98062	1.98352	1.98062	1.98062	1.98352	1.98062	1.98352	1.98352	1.98352	1.98352	1.98062	1.98062	1.98352	1.98062	1.98062	2.31849	1.98062	1.98062	1.98352	2.26348	1.98352	1.98062	1.98062	1.98352	1.98352	1.98352	1.98062	1.98062	1.98352	1.98062	1.98352	1.98352	1.98352	1.98062	1.98062	1.98062	1.98352	1.98062	1.98352	1.98352
hsa-miR-4746	1.99867	1.98894	1.99867	1.99867	1.98894	1.99867	1.98894	1.98894	1.98894	1.98894	1.99867	1.99867	1.98894	1.99867	1.99867	1.99867	1.99867	2.60912	1.98894	1.98894	1.98894	1.99867	1.99867	3.13612	1.98894	1.98894	1.99867	1.99867	2.70528	1.99867	1.98894	1.98894	1.98894	1.99867	1.99867	1.99867	1.98894	1.99867	1.98894	1.98894
hsa-miR-4762-5p	1.97614	1.97932	1.97614	1.97614	1.97932	1.97614	1.97932	1.97932	1.97932	1.97932	1.97614	1.97614	1.97932	1.97614	1.97614	2.26071	1.97614	1.97614	3.62967	2.51817	1.97932	1.97614	1.97614	1.97932	1.97932	1.97932	1.97614	1.97614	1.97932	1.97614	1.97932	1.97932	1.97932	1.97614	3.80191	1.97614	1.97932	1.97614	1.97932	1.97932
hsa-miR-4766	1.98641	1.98469	1.98641	2.34345	1.98469	1.98641	2.45309	1.98469	1.98469	1.98469	1.98641	1.98641	1.98469	1.98641	1.98641	1.98641	1.98641	1.98641	1.98469	2.25707	1.98469	1.98641	1.98641	1.98469	1.98469	1.98469	1.98641	1.98641	1.98469	1.98641	1.98469	1.98469	1.98469	1.98641	1.98641	1.98641	1.98469	1.98641	1.98469	1.98469
hsa-miR-483-3p	1.98941	1.9857	1.98941	1.98941	1.9857	1.98941	2.53228	1.9857	1.9857	1.9857	1.98941	1.98941	1.9857	1.98941	1.98941	2.26519	1.98941	1.98941	1.9857	2.25432	1.9857	1.98941	1.98941	1.9857	1.9857	1.9857	1.98941	1.98941	1.9857	1.98941	1.9857	1.9857	1.9857	1.98941	1.98941	1.98941	1.9857	1.98941	1.9857	1.9857
hsa-miR-484	8.80618	8.76451	8.78023	8.70741	9.4636	8.62639	9.52041	8.79672	7.60819	9.10325	7.83563	9.26241	8.79643	8.70834	8.54618	8.40531	9.19446	6.31554	8.63489	8.07604	9.25999	9.68203	8.05491	7.88327	10.6106	8.0532	8.70462	8.38402	8.38269	7.98213	9.09294	8.31898	9.22881	8.9096	8.0114	7.98198	7.9503	8.69707	7.93082	8.09998
hsa-miR-485-5p	1.97165	1.99218	1.97165	1.97165	1.99218	1.97165	1.99218	1.99218	3.41898	1.99218	3.55976	1.97165	1.99218	1.97165	1.97165	1.97165	1.97165	2.28348	1.99218	1.99218	1.99218	1.97165	1.97165	1.99218	1.99218	1.99218	1.97165	1.97165	1.99218	1.97165	1.99218	1.99218	1.99218	1.97165	1.97165	1.97165	1.99218	1.97165	1.99218	1.99218
hsa-miR-486	14.7614	14.9435	15.1768	14.6051	15.2019	13.9525	15.3437	13.8371	13.4562	13.0599	14.0969	13.9879	15.1252	14.4502	14.7017	14.9978	14.7634	10.485	14.6013	14.5094	15.1952	14.8489	12.5215	14.7969	15.8364	11.6806	14.0473	14.3347	13.4634	14.245	15.0307	15.2406	14.219	14.0261	13.7077	14.2241	13.438	14.5085	14.2975	14.354
hsa-miR-487a-3p	1.97933	1.98713	1.97933	1.97933	1.98713	1.97933	1.98713	1.98713	1.98713	1.98713	1.97933	1.97933	1.98713	1.97933	1.97933	1.97933	1.97933	1.97933	1.98713	1.98713	1.98713	1.97933	2.84498	1.98713	1.98713	2.93019	1.97933	1.97933	1.98713	1.97933	1.98713	1.98713	1.98713	1.97933	1.97933	1.97933	1.98713	1.97933	1.98713	1.98713
hsa-miR-487b	1.9667	2.00662	1.9667	2.2605	2.00662	1.9667	2.6451	2.00662	2.00662	2.00662	2.97542	1.9667	2.00662	1.9667	1.9667	1.9667	1.9667	2.52937	2.00662	2.00662	2.00662	1.9667	1.9667	2.00662	2.00662	2.00662	1.9667	1.9667	2.00662	1.9667	2.00662	2.00662	2.00662	1.9667	1.9667	3.65671	2.00662	1.9667	3.90317	2.00662
hsa-miR-488	1.95815	2.0485	1.95815	1.95815	2.0485	1.95815	2.28013	2.0485	2.0485	2.0485	1.95815	1.95815	2.0485	1.95815	1.95815	1.95815	1.95815	2.54318	2.0485	2.0485	2.0485	1.95815	1.95815	2.0485	2.0485	2.0485	1.95815	3.93413	2.0485	1.95815	2.0485	2.0485	2.0485	1.95815	1.95815	1.95815	2.0485	1.95815	2.0485	2.0485
hsa-miR-490-3p	1.97119	2.0125	1.97119	1.97119	2.0125	1.97119	2.0125	2.0125	2.0125	2.0125	1.97119	1.97119	2.0125	1.97119	1.97119	1.97119	1.97119	2.96236	2.0125	2.0125	2.0125	1.97119	1.97119	2.0125	2.0125	2.0125	1.97119	1.97119	2.0125	1.97119	2.0125	2.0125	2.0125	1.97119	1.97119	1.97119	2.0125	1.97119	2.0125	2.0125
hsa-miR-491	1.98347	1.97177	3.89699	2.63055	2.43683	1.98347	3.05105	1.97177	1.97177	1.97177	1.98347	1.98347	1.97177	1.98347	3.36142	2.39592	4.03557	2.44165	4.2483	2.33009	3.34047	1.98347	1.98347	1.97177	1.97177	3.37397	1.98347	1.98347	1.97177	1.98347	1.97177	1.97177	1.97177	1.98347	1.98347	1.98347	1.97177	1.98347	1.97177	1.97177
hsa-miR-493-5p	1.97914	1.97715	1.97914	1.97914	1.97715	1.97914	2.72858	1.97715	1.97715	1.97715	1.97914	1.97914	1.97715	1.97914	3.83639	2.43781	1.97914	1.97914	3.65962	1.97715	1.97715	1.97914	1.97914	1.97715	1.97715	1.97715	3.4451	1.97914	3.50503	1.97914	1.97715	1.97715	1.97715	1.97914	1.97914	1.97914	1.97715	1.97914	1.97715	1.97715
hsa-miR-495	1.9758	2.00036	1.9758	2.40835	2.00036	1.9758	2.49436	2.00036	2.00036	2.00036	3.02844	1.9758	2.00036	1.9758	1.9758	2.19301	1.9758	2.65183	2.00036	2.00036	3.78063	1.9758	2.83938	2.00036	2.00036	2.89685	1.9758	1.9758	2.00036	1.9758	2.00036	2.00036	2.00036	1.9758	3.94422	1.9758	2.00036	1.9758	3.71248	2.00036
hsa-miR-496	1.97879	1.98407	1.97879	1.97879	1.98407	1.97879	1.98407	1.98407	1.98407	1.98407	1.97879	1.97879	1.98407	1.97879	1.97879	1.97879	1.97879	2.66637	1.98407	1.98407	1.98407	1.97879	1.97879	2.59104	1.98407	1.98407	1.97879	1.97879	1.98407	1.97879	1.98407	1.98407	1.98407	1.97879	1.97879	1.97879	1.98407	1.97879	1.98407	1.98407
hsa-miR-497	1.90582	2.21081	5.30979	2.81028	5.25629	1.90582	2.90809	2.21081	3.40321	2.21081	3.62081	1.90582	2.21081	1.90582	1.90582	4.39599	4.73413	6.10673	2.21081	3.89435	3.08992	1.90582	3.48702	5.09587	2.21081	2.93854	1.90582	4.4926	2.21081	4.72861	2.21081	3.50784	3.29285	4.23638	4.53109	1.90582	2.21081	1.90582	2.21081	2.21081
hsa-miR-499	1.99038	1.97779	1.99038	2.75385	1.97779	1.99038	2.23485	1.97779	1.97779	2.73444	1.99038	1.99038	1.97779	1.99038	1.99038	2.72269	1.99038	1.99038	1.97779	2.4095	1.97779	1.99038	1.99038	1.97779	1.97779	1.97779	1.99038	1.99038	1.97779	1.99038	1.97779	1.97779	1.97779	1.99038	1.99038	1.99038	1.97779	1.99038	1.97779	2.84297
hsa-miR-500-5p	4.80835	4.32648	4.04475	4.06312	4.8395	2.32595	4.35962	4.14743	3.51041	3.07337	3.31594	2.32595	3.78183	4.06898	2.32595	3.89625	4.97028	4.26304	2.7806	3.62249	4.88176	5.04076	4.16561	3.53186	4.01459	3.57428	2.32595	2.32595	2.99027	2.32595	4.44218	1.26524	5.06098	2.32595	4.17724	2.32595	3.97216	2.32595	3.45538	1.26524
hsa-miR-500b-3p	4.25096	2.95041	2.1726	3.36408	3.09393	2.1726	2.93548	3.35257	2.96012	3.33588	3.26288	2.1726	3.42973	2.1726	3.67039	3.38329	2.1726	2.1726	4.12224	3.52729	1.82857	2.1726	3.06706	2.89973	1.82857	2.52719	2.1726	2.1726	3.94086	2.1726	1.82857	1.82857	1.82857	2.1726	2.1726	2.1726	3.57127	2.1726	3.22864	1.82857
hsa-miR-501-3p	4.95065	5.67903	5.84675	4.71232	5.74733	4.80493	5.13871	5.02433	4.42416	3.7079	4.26424	4.84308	4.20184	4.15228	4.8913	4.93599	4.83597	5.05835	5.39764	4.75429	4.81319	2.27014	3.73777	5.03543	1.74124	4.42569	3.83902	4.58898	4.35264	2.27014	5.25145	1.74124	1.74124	2.27014	2.27014	2.27014	4.30054	2.27014	1.74124	4.86915
hsa-miR-502	4.89227	4.80357	5.0753	4.67104	5.93434	4.75012	5.08702	4.88406	3.46562	4.83776	3.32029	4.78734	4.20133	4.7116	5.24098	4.22895	5.06284	4.93199	4.65835	4.38937	4.74639	2.2775	4.07095	4.64828	1.63283	3.70654	2.2775	4.53947	3.80782	2.2775	4.08054	1.63283	5.97115	2.2775	4.84755	2.2775	5.07303	2.2775	3.51175	1.63283
hsa-miR-503	3.9136	2.53341	4.19274	2.59445	4.65662	2.0199	2.91749	5.22852	3.08776	2.93288	3.01332	2.0199	4.8587	2.0199	3.38462	2.87246	3.53343	4.40115	1.91279	3.41416	2.31246	2.0199	3.57051	3.63585	2.96234	3.58977	2.0199	2.0199	1.91279	3.81931	4.84819	1.91279	4.3567	3.93673	3.87758	3.68426	1.91279	6.72485	1.91279	1.91279
hsa-miR-504	1.97369	2.00003	1.97369	1.97369	2.00003	1.97369	2.00003	2.00003	2.00003	2.00003	1.97369	1.97369	2.00003	1.97369	1.97369	2.69673	1.97369	2.48675	2.00003	2.47628	2.00003	1.97369	1.97369	2.00003	2.00003	2.00003	1.97369	1.97369	2.00003	1.97369	2.00003	2.00003	2.00003	1.97369	1.97369	1.97369	2.00003	1.97369	2.00003	2.00003
hsa-miR-505	2.0857	1.85809	2.0857	3.32655	3.18922	4.95908	3.49287	5.3957	1.85809	4.86326	2.0857	4.59616	3.68078	2.0857	2.0857	3.13253	2.0857	3.30526	1.85809	2.79589	3.23342	2.0857	2.94141	2.29783	1.85809	3.89926	2.0857	2.0857	3.18879	3.97501	3.27401	2.86002	1.85809	4.72975	2.0857	3.83322	1.85809	2.0857	4.5666	1.85809
hsa-miR-5094-5p	1.98174	1.9852	1.98174	1.98174	1.9852	1.98174	1.9852	1.9852	1.9852	1.9852	1.98174	1.98174	1.9852	1.98174	1.98174	2.30769	1.98174	1.98174	1.9852	2.37779	1.9852	1.98174	1.98174	1.9852	1.9852	1.9852	1.98174	1.98174	1.9852	1.98174	1.9852	1.9852	1.9852	1.98174	1.98174	1.98174	1.9852	1.98174	1.9852	1.9852
hsa-miR-511-3p	1.95471	2.04515	1.95471	1.95471	2.04515	1.95471	2.04515	2.04515	2.04515	2.04515	1.95471	1.95471	2.04515	1.95471	1.95471	1.95471	1.95471	3.60301	2.04515	2.16776	2.04515	1.95471	1.95471	3.00613	2.04515	2.04515	1.95471	3.93788	2.04515	1.95471	2.04515	2.04515	2.04515	1.95471	1.95471	1.95471	2.04515	1.95471	2.04515	2.04515
hsa-miR-513a-3p	1.97542	1.995	1.97542	1.97542	1.995	1.97542	1.995	1.995	1.995	1.995	1.97542	1.97542	1.995	1.97542	1.97542	1.97542	1.97542	1.97542	1.995	1.995	1.995	1.97542	1.97542	1.995	1.995	1.995	1.97542	1.97542	1.995	1.97542	1.995	1.995	1.995	1.97542	3.99484	1.97542	4.28272	1.97542	1.995	1.995
hsa-miR-513b	1.91968	2.17486	1.91968	1.91968	2.17486	1.91968	2.17486	2.17486	2.17486	2.17486	1.91968	1.91968	2.17486	1.91968	1.91968	1.91968	1.91968	1.91968	2.17486	2.17486	2.17486	1.91968	1.91968	2.17486	2.17486	2.17486	1.91968	1.91968	2.17486	4.45094	2.17486	2.17486	2.17486	1.91968	6.0431	1.91968	2.17486	1.91968	2.17486	2.17486
hsa-miR-514a	1.98128	1.98339	1.98128	2.26761	1.98339	1.98128	2.25528	1.98339	1.98339	1.98339	1.98128	1.98128	1.98339	1.98128	1.98128	1.98128	1.98128	1.98128	1.98339	1.98339	1.98339	1.98128	1.98128	1.98339	1.98339	1.98339	1.98128	1.98128	1.98339	1.98128	1.98339	1.98339	1.98339	1.98128	1.98128	1.98128	1.98339	1.98128	1.98339	1.98339
hsa-miR-5187-5p	1.97542	1.98623	1.97542	2.39024	1.98623	4.36914	2.70962	4.33016	1.98623	1.98623	1.97542	1.97542	1.98623	1.97542	1.97542	2.43897	1.97542	2.30246	1.98623	2.51785	1.98623	1.97542	1.97542	1.98623	1.98623	1.98623	1.97542	1.97542	1.98623	1.97542	1.98623	1.98623	1.98623	1.97542	1.97542	1.97542	1.98623	1.97542	1.98623	1.98623
hsa-miR-5189-3p	1.97546	1.99412	1.97546	2.27861	1.99412	1.97546	1.99412	1.99412	1.99412	1.99412	1.97546	1.97546	1.99412	1.97546	1.97546	2.5396	1.97546	1.97546	1.99412	2.32343	1.99412	1.97546	2.82933	1.99412	1.99412	3.04735	1.97546	1.97546	1.99412	1.97546	1.99412	1.99412	1.99412	1.97546	1.97546	1.97546	1.99412	1.97546	1.99412	1.99412
hsa-miR-5193	1.98901	3.45652	1.98901	2.53243	1.9958	1.98901	2.4481	1.9958	1.9958	1.9958	1.98901	1.98901	1.9958	1.98901	1.98901	2.53281	1.98901	1.98901	1.9958	1.9958	1.9958	1.98901	1.98901	1.9958	1.9958	1.9958	1.98901	1.98901	1.9958	1.98901	1.9958	1.9958	1.9958	1.98901	1.98901	1.98901	1.9958	1.98901	1.9958	1.9958
hsa-miR-543	1.97354	1.99697	1.97354	2.38526	1.99697	1.97354	2.88309	1.99697	1.99697	1.99697	1.97354	1.97354	1.99697	1.97354	1.97354	2.26558	1.97354	2.75717	1.99697	1.99697	1.99697	1.97354	1.97354	1.99697	1.99697	1.99697	1.97354	1.97354	1.99697	1.97354	1.99697	1.99697	1.99697	1.97354	1.97354	1.97354	1.99697	1.97354	1.99697	1.99697
hsa-miR-545-3p	1.97194	1.99852	2.85842	2.36673	1.99852	1.97194	2.19148	1.99852	1.99852	1.99852	1.97194	1.97194	1.99852	1.97194	1.97194	1.97194	1.97194	1.97194	1.99852	1.99852	1.99852	1.97194	2.76015	1.99852	1.99852	3.04572	1.97194	1.97194	1.99852	1.97194	1.99852	1.99852	1.99852	1.97194	1.97194	1.97194	1.99852	1.97194	1.99852	1.99852
hsa-miR-548b	1.97867	1.98811	1.97867	2.37075	1.98811	1.97867	2.39074	1.98811	1.98811	1.98811	1.97867	1.97867	1.98811	1.97867	1.97867	2.25678	1.97867	1.97867	1.98811	1.98811	1.98811	1.97867	1.97867	1.98811	1.98811	1.98811	1.97867	1.97867	1.98811	1.97867	1.98811	1.98811	1.98811	1.97867	1.97867	1.97867	1.98811	1.97867	1.98811	1.98811
hsa-miR-548e	2.0264	1.98649	2.0264	2.0264	1.98649	2.0264	1.98649	1.98649	2.66019	1.98649	2.0264	2.0264	1.98649	2.0264	2.0264	2.31861	2.0264	2.0264	1.98649	1.98649	1.98649	2.0264	2.0264	1.98649	1.98649	2.74627	2.0264	2.0264	1.98649	2.0264	1.98649	1.98649	1.98649	2.0264	2.0264	2.0264	3.49221	2.0264	1.98649	1.98649
hsa-miR-548k	2.00586	1.97833	2.00586	2.50152	1.97833	2.00586	2.51895	1.97833	1.97833	2.65024	2.00586	2.00586	1.97833	2.00586	2.00586	2.50187	2.00586	2.00586	2.22047	2.37633	1.97833	2.00586	2.00586	1.97833	1.97833	2.28596	2.00586	2.00586	1.97833	2.00586	1.97833	1.97833	1.97833	2.00586	2.00586	2.00586	1.97833	2.00586	2.40055	1.97833
hsa-miR-550-3p	2.43584	3.45348	4.93834	4.74892	4.39919	2.43584	5.33751	4.59534	3.50655	4.44333	2.43584	4.56517	5.28653	2.43584	4.71241	5.10556	5.20769	2.43584	4.72841	4.5521	6.04035	2.43584	4.36421	3.80309	1.42504	4.36921	5.12377	4.68685	5.18699	2.43584	5.65837	2.12605	5.67117	5.06642	2.43584	4.7515	3.4207	2.43584	4.82214	1.42504
hsa-miR-551a	1.99431	1.98446	1.99431	1.99431	1.98446	1.99431	2.07808	1.98446	1.98446	2.65548	1.99431	1.99431	1.98446	1.99431	1.99431	1.99431	1.99431	1.99431	1.98446	1.98446	1.98446	1.99431	1.99431	1.98446	1.98446	1.98446	1.99431	1.99431	1.98446	1.99431	1.98446	1.98446	1.98446	1.99431	1.99431	1.99431	1.98446	1.99431	1.98446	1.98446
hsa-miR-559-3p	1.98142	1.98459	1.98142	1.98142	1.98459	1.98142	2.36389	1.98459	1.98459	1.98459	1.98142	1.98142	1.98459	1.98142	1.98142	1.98142	1.98142	2.3256	1.98459	1.98459	1.98459	1.98142	1.98142	1.98459	1.98459	1.98459	1.98142	1.98142	1.98459	1.98142	1.98459	1.98459	1.98459	1.98142	1.98142	1.98142	1.98459	1.98142	1.98459	1.98459
hsa-miR-570-3p	1.99124	1.97263	1.99124	1.99124	1.97263	1.99124	2.62307	1.97263	1.97263	1.97263	1.99124	1.99124	1.97263	1.99124	1.99124	2.42669	1.99124	1.99124	1.97263	2.30039	1.97263	1.99124	2.86002	1.97263	1.97263	1.97263	1.99124	1.99124	2.49297	1.99124	1.97263	2.6594	1.97263	1.99124	1.99124	1.99124	1.97263	1.99124	1.97263	1.97263
hsa-miR-574-3p	4.80962	5.99386	4.59665	4.78427	3.38869	2.17453	4.42682	1.80609	4.50617	4.63465	4.48704	3.78078	2.75903	2.17453	3.6182	4.51223	4.3245	4.23077	3.93057	4.21865	5.22479	2.17453	3.61729	4.70395	2.69078	3.56867	3.71683	4.45408	3.5897	4.69128	3.88349	5.72462	1.80609	4.20226	2.17453	5.64568	3.80362	5.53376	4.83874	5.16237
hsa-miR-576-5p	4.34288	5.04897	3.3142	3.79508	1.56655	2.34921	4.03209	5.08198	4.15767	5.20502	2.34921	5.38039	4.30852	2.34921	2.34921	4.33874	6.01412	3.02089	3.11677	3.89201	6.11786	5.21722	3.98168	3.99874	1.56655	4.38764	4.41645	5.29186	4.62561	4.24362	5.05213	4.75808	4.99787	4.36723	4.92684	4.10144	4.41498	5.69236	4.15049	6.84877
hsa-miR-577	1.97779	1.98536	1.97779	2.62879	1.98536	1.97779	2.31435	1.98536	1.98536	1.98536	1.97779	1.97779	1.98536	1.97779	1.97779	2.16832	1.97779	1.97779	1.98536	2.24826	1.98536	1.97779	1.97779	1.98536	1.98536	1.98536	1.97779	1.97779	1.98536	1.97779	1.98536	1.98536	1.98536	1.97779	1.97779	1.97779	1.98536	1.97779	1.98536	1.98536
hsa-miR-579-3p	1.99372	1.98512	1.99372	1.99372	1.98512	1.99372	1.98512	1.98512	1.98512	1.98512	1.99372	1.99372	1.98512	1.99372	1.99372	1.99372	1.99372	1.99372	1.98512	1.98512	1.98512	1.99372	1.99372	1.98512	1.98512	1.98512	1.99372	1.99372	2.75256	1.99372	1.98512	1.98512	1.98512	1.99372	1.99372	1.99372	1.98512	1.99372	1.98512	1.98512
hsa-miR-580	1.96477	1.98395	1.96477	1.96477	1.98395	1.96477	1.98395	1.98395	3.28521	1.98395	1.96477	1.96477	1.98395	1.96477	1.96477	1.96477	1.96477	1.96477	1.98395	2.77651	1.98395	1.96477	1.96477	1.98395	1.98395	1.98395	1.96477	1.96477	1.98395	1.96477	1.98395	1.98395	1.98395	1.96477	4.59425	1.96477	1.98395	1.96477	1.98395	1.98395
hsa-miR-582	1.99899	1.97299	1.99899	2.30833	1.97299	3.90166	2.10743	3.89139	2.25548	1.97299	1.99899	1.99899	1.97299	1.99899	1.99899	2.48667	4.17181	3.35702	1.97299	2.80417	4.04907	1.99899	1.99899	2.39401	1.97299	1.97299	1.99899	1.99899	1.97299	1.99899	1.97299	1.97299	1.97299	1.99899	1.99899	1.99899	4.08958	1.99899	1.97299	1.97299
hsa-miR-584	2.17728	1.86608	4.26249	3.60324	4.74764	2.17728	3.64201	4.25419	4.16306	4.6914	4.73181	3.84798	3.99846	4.10176	4.20964	4.32144	3.84262	2.78699	3.68184	3.95183	4.54596	2.17728	4.57389	3.4981	1.86608	4.81614	4.3378	2.17728	4.15059	2.17728	1.86608	1.86608	5.81072	4.28636	2.17728	2.17728	2.83972	2.17728	2.89162	1.86608
hsa-miR-585	1.96325	2.02648	1.96325	2.65667	2.02648	1.96325	2.527	2.02648	2.02648	2.02648	1.96325	1.96325	2.02648	1.96325	1.96325	1.96325	1.96325	1.96325	2.02648	2.15303	2.02648	1.96325	1.96325	2.02648	2.02648	2.02648	1.96325	1.96325	2.02648	3.61637	2.02648	2.02648	2.02648	1.96325	1.96325	1.96325	2.02648	1.96325	2.02648	2.02648
hsa-miR-589-5p	2.05511	1.93342	2.05511	2.05511	2.81261	2.05511	2.07958	1.93342	2.40109	3.07763	2.05511	2.05511	3.0832	4.0289	2.05511	3.067	2.05511	2.05511	1.93342	2.7333	2.88313	2.05511	2.05511	1.93342	4.04967	1.93342	2.05511	2.05511	2.52522	2.05511	1.93342	1.93342	1.93342	2.05511	2.05511	2.05511	1.93342	2.05511	1.93342	1.93342
hsa-miR-590-3p	2.13483	3.10644	3.71056	4.05862	4.05357	3.97758	2.85787	3.47546	4.44248	4.51679	4.23875	4.61055	1.77639	2.13483	2.13483	3.9044	5.29917	2.9393	2.50618	3.97454	5.19472	2.13483	5.11219	1.77639	1.77639	4.88756	3.64443	2.13483	2.9742	3.99799	2.72591	4.91319	4.26903	2.13483	5.37353	3.85816	5.23157	2.13483	4.34645	1.77639
hsa-miR-592	1.94248	2.09883	1.94248	1.94248	2.09883	1.94248	2.3309	2.09883	2.09883	2.09883	1.94248	1.94248	2.09883	1.94248	1.94248	2.20788	1.94248	2.4504	2.09883	2.28426	2.09883	1.94248	2.6895	2.09883	2.09883	2.09883	1.94248	1.94248	2.09883	1.94248	2.09883	2.09883	2.09883	1.94248	5.02344	1.94248	2.09883	1.94248	2.09883	2.09883
hsa-miR-598	1.98574	2.5795	3.88727	3.96831	1.96353	1.98574	2.82398	1.96353	1.96353	1.96353	1.98574	1.98574	1.96353	1.98574	1.98574	2.52601	1.98574	2.44105	1.96353	2.71865	1.96353	1.98574	3.12176	2.47246	1.96353	3.0855	1.98574	1.98574	1.96353	1.98574	1.96353	1.96353	1.96353	1.98574	3.84969	1.98574	4.61643	1.98574	3.48814	1.96353
hsa-miR-610	1.99268	1.98737	1.99268	1.99268	3.44031	1.99268	1.98737	1.98737	2.68734	1.98737	3.16866	1.99268	1.98737	1.99268	1.99268	2.33544	1.99268	1.99268	1.98737	2.43799	1.98737	1.99268	1.99268	1.98737	1.98737	1.98737	1.99268	1.99268	1.98737	1.99268	1.98737	1.98737	1.98737	1.99268	1.99268	1.99268	1.98737	1.99268	1.98737	1.98737
hsa-miR-615	1.97338	2.00367	1.97338	1.97338	2.00367	1.97338	2.00367	2.00367	2.00367	2.00367	1.97338	1.97338	2.00367	1.97338	1.97338	1.97338	1.97338	2.83918	2.00367	2.13398	2.00367	1.97338	1.97338	2.00367	2.00367	2.00367	1.97338	1.97338	2.00367	1.97338	2.00367	2.00367	2.00367	1.97338	1.97338	1.97338	2.00367	1.97338	2.00367	2.00367
hsa-miR-616-5p	1.97512	1.9885	1.97512	1.97512	1.9885	1.97512	2.09538	1.9885	1.9885	1.9885	1.97512	1.97512	1.9885	1.97512	3.86713	2.18509	1.97512	1.97512	3.92903	2.09309	1.9885	1.97512	1.97512	1.9885	1.9885	1.9885	1.97512	1.97512	1.9885	1.97512	1.9885	1.9885	1.9885	1.97512	1.97512	1.97512	1.9885	1.97512	1.9885	1.9885
hsa-miR-618	1.98067	1.98671	1.98067	2.42422	1.98671	1.98067	2.1165	1.98671	1.98671	1.98671	1.98067	1.98067	1.98671	1.98067	1.98067	2.20341	1.98067	1.98067	1.98671	2.52784	1.98671	1.98067	1.98067	1.98671	1.98671	1.98671	1.98067	1.98067	1.98671	1.98067	1.98671	1.98671	1.98671	1.98067	1.98067	1.98067	1.98671	1.98067	1.98671	1.98671
hsa-miR-624-5p	2.08171	1.90603	2.08171	2.70457	2.17539	2.08171	3.42758	3.25448	3.60787	3.92151	3.56636	4.67377	1.90603	2.08171	2.08171	3.22189	2.08171	2.08171	3.92132	3.49942	3.61186	2.08171	3.30911	1.90603	1.90603	3.67412	3.66225	2.08171	4.41123	4.66086	1.90603	5.17624	1.90603	4.15971	2.08171	2.08171	1.90603	2.08171	1.90603	1.90603
hsa-miR-625-5p	2.09444	1.86979	4.42176	2.90289	4.72076	2.09444	3.0386	1.86979	1.86979	4.23472	2.09444	3.72079	1.86979	2.09444	2.09444	2.40457	2.09444	2.09444	3.55945	2.15126	1.86979	5.77193	2.09444	3.64508	5.58693	3.10179	3.65604	2.09444	2.59272	2.09444	1.86979	1.86979	1.86979	2.09444	2.09444	4.46881	4.00768	2.09444	4.50983	1.86979
hsa-miR-627-5p	2.01652	1.95128	3.36445	2.45048	4.12784	2.01652	2.39129	1.95128	2.64763	1.95128	2.01652	2.01652	1.95128	2.01652	4.33338	2.45078	3.62555	2.01652	3.76455	2.5391	4.25907	2.01652	2.01652	1.95128	1.95128	2.75347	2.01652	2.01652	1.95128	2.01652	1.95128	1.95128	1.95128	2.01652	3.99141	2.01652	3.82668	2.01652	1.95128	1.95128
hsa-miR-628-5p	3.80429	2.7091	1.98115	2.59814	1.95616	1.98115	2.3275	1.95616	3.32269	1.95616	2.93755	1.98115	1.95616	1.98115	1.98115	2.46166	1.98115	1.98115	1.95616	2.77306	1.95616	1.98115	1.98115	1.95616	1.95616	1.95616	1.98115	1.98115	1.95616	1.98115	1.95616	1.95616	2.79867	1.98115	1.98115	1.98115	1.95616	1.98115	1.95616	1.95616
hsa-miR-629	2.25839	3.68904	5.13368	3.75732	5.30735	5.34593	4.82671	4.9834	2.82361	3.64193	3.9321	2.25839	6.07296	4.62632	3.65198	3.38486	2.25839	2.25839	3.87048	3.86297	3.39197	2.25839	2.25839	4.25151	1.51963	2.83618	4.26351	5.11262	4.17603	4.68783	4.17089	2.28984	2.92711	4.21578	2.25839	4.52207	3.36644	2.25839	4.86417	1.51963
hsa-miR-636	3.91604	3.38093	3.54287	2.65888	3.56999	2.01581	2.55014	1.90315	2.9959	1.90315	3.01265	2.01581	1.90315	2.01581	2.01581	2.93677	4.0552	2.01581	1.90315	3.17315	3.53818	2.01581	3.15191	2.77938	1.90315	3.21813	2.01581	2.01581	3.443	2.01581	1.90315	1.90315	1.90315	2.01581	2.01581	2.01581	1.90315	2.01581	1.90315	1.90315
hsa-miR-641-5p	1.98585	1.983	1.98585	1.98585	1.983	3.88596	2.07838	3.74143	1.983	1.983	1.98585	1.98585	1.983	1.98585	1.98585	2.29499	1.98585	1.98585	1.983	2.60291	1.983	1.98585	3.19466	1.983	1.983	3.69353	1.98585	1.98585	1.983	1.98585	1.983	1.983	1.983	1.98585	1.98585	1.98585	1.983	1.98585	1.983	1.983
hsa-miR-643	2.01928	3.38091	2.01928	2.67797	1.9664	2.01928	2.92636	1.9664	2.87149	3.51453	2.01928	3.76002	1.9664	2.01928	2.01928	2.01928	2.01928	2.01928	1.9664	2.45002	1.9664	2.01928	2.01928	1.9664	1.9664	1.9664	2.01928	2.01928	1.9664	2.01928	1.9664	1.9664	1.9664	2.01928	2.01928	2.01928	1.9664	2.01928	1.9664	1.9664
hsa-miR-651	1.97001	1.98538	1.97001	2.4567	1.98538	1.97001	2.16919	1.98538	1.98538	3.82145	2.9394	1.97001	1.98538	1.97001	1.97001	2.56438	1.97001	1.97001	1.98538	2.57118	4.05992	1.97001	1.97001	1.98538	1.98538	1.98538	1.97001	1.97001	2.56435	3.7259	1.98538	1.98538	1.98538	1.97001	4.35917	1.97001	1.98538	1.97001	1.98538	1.98538
hsa-miR-652	7.48723	6.88955	7.7716	7.00084	8.37858	7.2135	7.67423	7.60793	6.32531	7.52334	6.80992	7.38677	7.90093	7.43236	6.90913	7.25904	8.22384	7.53623	6.78726	6.98488	8.14336	7.4662	7.30055	7.20301	7.42159	7.31479	8.2375	8.40382	8.05968	7.5131	8.63429	8.37945	7.93094	7.69625	6.85397	7.96104	7.5161	6.11671	8.22228	7.93284
hsa-miR-654	1.98485	1.99391	1.98485	2.45925	1.99391	1.98485	1.99391	1.99391	2.53284	1.99391	3.13934	1.98485	1.99391	1.98485	1.98485	2.45958	1.98485	1.98485	2.62332	1.99391	1.99391	1.98485	1.98485	1.99391	1.99391	1.99391	1.98485	1.98485	1.99391	1.98485	1.99391	1.99391	1.99391	1.98485	1.98485	1.98485	1.99391	1.98485	3.48772	1.99391
hsa-miR-671-5p	1.97204	1.99664	1.97204	2.38188	1.99664	1.97204	2.22586	1.99664	1.99664	1.99664	1.97204	1.97204	1.99664	1.97204	1.97204	2.43003	1.97204	3.31368	1.99664	1.99664	1.99664	1.97204	1.97204	1.99664	1.99664	1.99664	1.97204	1.97204	1.99664	1.97204	1.99664	1.99664	1.99664	1.97204	1.97204	1.97204	1.99664	1.97204	3.39109	1.99664
hsa-miR-708	3.69683	2.0894	4.41463	4.27963	3.57761	1.93526	4.26601	2.0894	2.0894	2.0894	1.93526	1.93526	2.0894	1.93526	1.93526	2.50187	3.82584	3.80771	2.0894	2.45796	2.0894	1.93526	1.93526	3.21972	2.0894	2.0894	1.93526	1.93526	2.0894	3.60912	2.0894	2.0894	3.17502	1.93526	1.93526	1.93526	2.0894	1.93526	2.0894	2.0894
hsa-miR-744	5.2492	5.31293	5.86525	5.07725	6.83372	5.98464	5.53054	5.73242	4.06085	4.59224	4.68469	2.34742	4.88191	5.06251	3.72131	4.81852	5.01871	7.33744	4.02856	4.7828	5.3353	6.24749	4.32871	5.30418	6.31099	4.10898	4.67145	2.34742	5.65988	5.84564	2.55048	5.83783	1.96287	4.27712	2.34742	5.46001	4.92846	2.34742	4.8409	1.28235
hsa-miR-766	2.27653	4.60065	4.6768	3.58203	4.59826	2.27653	3.37046	1.77243	1.77243	2.96569	2.27653	3.95386	4.29058	2.27653	4.68399	3.66354	4.9105	2.63205	4.1046	3.55305	5.20415	2.27653	3.17683	4.08092	4.85104	2.73965	2.27653	2.27653	3.36678	2.27653	1.77243	1.77243	3.70147	2.27653	2.27653	4.1151	4.38022	2.27653	3.89544	1.77243
hsa-miR-769	1.97802	1.98309	1.97802	2.94806	1.98309	1.97802	2.88227	1.98309	1.98309	1.98309	1.97802	1.97802	1.98309	1.97802	1.97802	2.84647	1.97802	1.97802	1.98309	2.84537	1.98309	1.97802	1.97802	1.98309	1.98309	1.98309	1.97802	1.97802	1.98309	1.97802	1.98309	1.98309	1.98309	1.97802	1.97802	1.97802	1.98309	1.97802	1.98309	1.98309
hsa-miR-802	1.95874	2.027	1.95874	1.95874	2.027	1.95874	2.027	2.027	2.027	2.027	1.95874	1.95874	2.027	1.95874	1.95874	1.95874	1.95874	4.10455	2.027	2.027	2.027	1.95874	3.00636	3.28062	2.027	2.027	1.95874	1.95874	2.027	1.95874	2.027	2.027	2.027	1.95874	1.95874	1.95874	2.027	1.95874	2.027	2.027
hsa-miR-873	1.97278	1.97537	2.83338	3.68758	2.6803	1.97278	3.15813	1.97537	1.97537	1.97537	1.97278	1.97278	1.97537	1.97278	1.97278	2.44139	1.97278	1.97278	1.97537	2.32187	1.97537	1.97278	1.97278	1.97537	1.97537	2.37234	1.97278	1.97278	1.97537	1.97278	1.97537	1.97537	1.97537	1.97278	1.97278	1.97278	1.97537	1.97278	1.97537	1.97537
hsa-miR-874	4.35074	2.70029	5.30448	5.06847	5.24817	3.67465	4.2313	5.87512	4.10972	1.90155	5.51636	1.983	2.82967	1.983	1.983	5.7558	1.983	2.77845	1.90155	4.47539	2.78931	4.57242	3.85371	1.90155	3.78943	2.74957	1.983	1.983	3.68569	5.10209	1.90155	1.90155	3.1588	3.805	1.983	1.983	1.90155	1.983	3.06298	1.90155
hsa-miR-876-5p	1.96533	2.01174	1.96533	2.70918	2.01174	3.60968	2.51218	2.01174	2.01174	2.01174	1.96533	1.96533	2.01174	1.96533	1.96533	2.29259	1.96533	1.96533	2.01174	2.78506	2.01174	1.96533	1.96533	2.01174	2.01174	2.01174	1.96533	1.96533	2.01174	1.96533	2.01174	2.01174	2.01174	1.96533	1.96533	1.96533	2.01174	1.96533	2.01174	2.01174
hsa-miR-877-5p	2.12238	3.28817	2.12238	2.12238	3.04261	2.12238	1.97829	1.97829	2.93824	1.97829	2.12238	2.12238	3.10807	2.12238	2.12238	2.12238	2.12238	3.01149	1.97829	2.09721	1.97829	2.12238	2.12238	3.31356	1.97829	1.97829	2.12238	2.12238	1.97829	2.12238	1.97829	1.97829	1.97829	2.12238	2.12238	2.12238	2.30992	2.12238	1.97829	4.31449
hsa-miR-885	1.97408	1.98737	1.97408	1.97408	1.98737	3.75491	1.98737	1.98737	1.98737	1.98737	1.97408	1.97408	1.98737	1.97408	1.97408	1.97408	1.97408	1.97408	1.98737	1.98737	3.72377	1.97408	1.97408	1.98737	1.98737	1.98737	1.97408	1.97408	1.98737	1.97408	1.98737	1.98737	1.98737	1.97408	1.97408	1.97408	1.98737	1.97408	1.98737	1.98737
hsa-miR-887	1.97109	1.99517	2.82322	2.91469	2.54706	1.97109	2.58944	1.99517	1.99517	1.99517	1.97109	1.97109	1.99517	1.97109	1.97109	2.72005	1.97109	1.97109	1.99517	2.43322	1.99517	1.97109	1.97109	1.99517	1.99517	1.99517	1.97109	1.97109	1.99517	1.97109	1.99517	1.99517	1.99517	1.97109	1.97109	1.97109	1.99517	1.97109	1.99517	1.99517
hsa-miR-892b	1.94942	2.08349	1.94942	1.94942	2.08349	1.94942	2.08349	2.08349	2.08349	2.08349	1.94942	1.94942	2.08349	1.94942	1.94942	2.13728	1.94942	1.94942	2.08349	2.21496	2.08349	1.94942	3.19929	2.08349	2.08349	2.08349	1.94942	1.94942	2.08349	1.94942	2.08349	2.08349	2.08349	1.94942	4.19317	1.94942	2.08349	1.94942	2.08349	2.08349
hsa-miR-9	1.90086	2.21761	1.90086	2.1679	2.21761	1.90086	2.21761	2.21761	3.95472	2.80194	1.90086	1.90086	2.21761	1.90086	1.90086	1.90086	1.90086	5.00414	2.21761	2.21761	2.21761	1.90086	4.34118	5.14797	2.21761	2.67695	3.2464	5.55027	2.21761	4.09654	2.21761	2.21761	2.21761	1.90086	5.47291	3.43691	3.19841	1.90086	2.21761	2.21761
hsa-miR-92a	13.3703	13.2686	13.2118	13.3392	13.0753	12.5659	13.9678	12.6019	12.6167	12.2344	12.8846	12.8002	12.4398	12.3765	12.8432	13.9943	12.3568	10.2856	12.4053	13.891	12.2081	12.8912	11.7729	11.8758	13.4823	11.444	12.7319	12.8258	12.678	12.864	13.697	13.905	13.0821	12.4866	12.5018	12.7976	12.6782	13.3174	12.8619	13.7306
hsa-miR-92b	5.97014	6.11297	6.23968	5.98773	5.88788	5.81318	6.9145	5.50786	5.43271	5.95197	5.80315	6.36379	6.26726	5.77025	6.18943	6.46265	4.06205	4.32038	6.02238	5.92116	4.48383	5.99352	4.09934	5.45404	5.37188	3.81824	5.12806	6.31519	4.53227	6.03525	6.06526	6.54317	5.14607	5.07283	5.00254	4.76954	4.74161	5.73407	6.01666	5.46891
hsa-miR-93	9.95262	10.0099	10.4487	9.50635	10.9365	10.0242	10.178	10.2931	10.3022	10.1843	10.1892	10.3305	9.74334	10.0268	10.1894	9.5783	9.33928	9.62519	10.3414	9.82306	9.6411	8.98723	10.0513	9.67511	9.71423	10.5351	10.0085	8.87397	10.2772	9.88444	9.15607	10.3257	9.93975	10.0975	9.74011	10.6208	9.96091	9.8503	11.1507	9.59867
hsa-miR-937	1.97705	1.99015	1.97705	2.86047	1.99015	1.97705	3.15566	1.99015	1.99015	1.99015	1.97705	1.97705	1.99015	1.97705	1.97705	2.76022	1.97705	1.97705	1.99015	2.34834	1.99015	1.97705	1.97705	1.99015	1.99015	1.99015	1.97705	1.97705	1.99015	1.97705	1.99015	1.99015	1.99015	1.97705	1.97705	1.97705	1.99015	1.97705	1.99015	1.99015
hsa-miR-939-5p	1.98608	1.99566	1.98608	2.61425	3.81855	1.98608	3.09884	1.99566	1.99566	1.99566	1.98608	1.98608	1.99566	1.98608	4.36882	2.78275	1.98608	2.48221	1.99566	2.92078	1.99566	1.98608	3.22395	1.99566	4.36982	1.99566	1.98608	1.98608	1.99566	1.98608	1.99566	1.99566	1.99566	1.98608	1.98608	1.98608	1.99566	1.98608	1.99566	1.99566
hsa-miR-942	4.30675	4.63774	3.63862	3.40705	3.94087	4.18503	3.50156	4.23047	2.1664	3.32346	3.34551	3.90605	3.59472	2.28484	4.25699	4.02018	4.45483	2.62846	4.2304	3.70463	4.46893	5.9507	2.28484	3.70159	1.68588	2.30002	3.84149	2.28484	4.38937	2.28484	4.44587	1.68588	5.03054	2.28484	4.2683	4.06189	4.37096	2.28484	4.50997	6.09632
hsa-miR-95	3.70401	2.06677	5.26972	5.02561	4.01937	1.9366	4.75767	2.06677	2.43458	2.06677	1.9366	1.9366	2.06677	1.9366	1.9366	3.53165	3.3492	1.9366	2.06677	2.91978	2.67062	1.9366	2.69724	2.06677	2.06677	2.06677	3.29732	1.9366	2.06677	1.9366	2.06677	3.32445	3.11598	3.7256	1.9366	1.9366	2.06677	1.9366	2.06677	2.06677
hsa-miR-96	2.63885	4.58636	4.139	5.69166	2.50265	4.39322	4.725	4.36945	6.59466	4.48745	6.22363	4.99583	5.44933	2.63885	5.42186	5.39036	6.07044	4.58957	5.31714	5.63638	6.47122	2.63885	3.9833	5.37571	5.04875	4.00797	4.07605	2.63885	3.86813	4.41266	2.42263	6.10863	5.86619	5.12126	4.4701	6.03446	5.68014	2.63885	5.38075	3.17693
hsa-miR-98	2.69316	4.95708	5.72149	6.42351	4.82044	5.62386	5.20858	6.45905	6.42161	6.23373	5.99539	6.18498	6.20893	6.29292	5.82985	5.45715	5.00433	6.25079	5.8229	5.12742	6.67998	2.69316	5.05293	6.26486	5.15166	3.47391	6.36563	2.69316	6.12324	4.43731	5.13355	4.14745	4.92092	5.13406	5.44271	6.50942	6.31589	2.69316	6.69075	1.76377
hsa-miR-99a	5.79476	4.12022	6.78572	7.37049	5.85101	3.56924	6.75745	4.60036	2.99815	2.50971	3.4315	1.82647	2.50971	1.82647	4.59108	5.36585	4.81914	7.5887	2.50971	4.66867	5.1225	5.62014	4.35139	8.17083	2.50971	3.11482	1.82647	3.93664	2.50971	5.3921	2.50971	3.93754	4.41628	4.29246	4.60429	3.45631	3.08942	6.11204	2.50971	2.50971
hsa-miR-99b	3.77137	2.83358	6.26311	5.34836	5.48878	3.66108	4.71581	4.25644	4.22444	3.44728	3.26426	3.91134	2.14461	1.93942	4.0477	4.5532	4.24607	7.46975	2.55272	3.71034	4.19605	5.26086	3.59224	7.3937	2.14461	2.5683	1.93942	1.93942	3.63341	3.68016	2.9844	2.14461	2.91553	5.62147	3.73652	3.54951	2.14461	1.93942	4.31081	2.14461
hsv1-miR-H15	1.88276	2.30797	1.88276	1.88276	2.30797	1.88276	2.30797	2.30797	2.30797	2.30797	1.88276	1.88276	2.30797	1.88276	1.88276	1.88276	1.88276	1.88276	2.30797	2.48723	2.30797	5.02937	1.88276	2.30797	2.30797	2.30797	3.21892	5.10044	2.30797	5.06738	2.30797	3.92078	2.30797	1.88276	6.81384	1.88276	3.42536	1.88276	2.30797	2.30797
hsv1-miR-H4	1.94729	2.08254	1.94729	1.94729	2.08254	1.94729	2.08254	2.08254	2.08254	2.08254	1.94729	1.94729	2.08254	1.94729	1.94729	1.94729	1.94729	2.53217	2.08254	2.08254	2.08254	1.94729	4.76043	2.08254	2.08254	2.08254	1.94729	1.94729	2.08254	1.94729	2.08254	2.08254	2.08254	1.94729	1.94729	1.94729	2.08254	1.94729	2.08254	2.08254
hsv2-miR-H10	1.94902	2.03111	1.94902	1.94902	2.03111	1.94902	2.63087	2.03111	2.50814	2.03111	1.94902	1.94902	2.03111	1.94902	1.94902	1.94902	1.94902	1.94902	2.03111	2.55929	2.03111	1.94902	1.94902	2.03111	2.03111	2.03111	1.94902	1.94902	2.03111	1.94902	2.03111	2.03111	2.03111	1.94902	5.6234	1.94902	2.03111	1.94902	2.03111	2.03111
other_miRNA	1.87523	2.41176	2.71089	2.86499	2.41176	1.87523	3.10282	2.41176	2.85049	3.28629	1.87523	3.25955	2.41176	1.87523	1.87523	2.78421	1.87523	3.79813	2.41176	2.76535	2.41176	5.00544	4.4968	4.00303	2.41176	2.41176	3.20443	5.89588	3.54837	6.32247	2.41176	3.91192	2.41176	4.17109	5.8176	1.87523	4.19879	4.77032	2.41176	4.39614
